# Supplementary material for: Di­aqua­[5,10,15,20-tetra­kis­(4-chloro­phen­yl)porphyrinato-κ4 N]iron(III) tri­fluoro­methane­sulfonate–4-hy­droxy-3-meth­oxy­benzaldehyde–water (1/1/2)
Source: Acta Crystallogr Sect E Struct Rep Online. 2014 Jul 11;70(Pt 8):m296–7. doi: 10.1107/S1600536814015335 (PMC4158530; doi:10.1107/S1600536814015335)
Supplement: Supplementary file 1 [file e-70-0m296-sup1.cif]

##############################################################################
#                                                                            #
# This CIF contains the data in a paper accepted for publication in          #
# Acta Crystallographica Section E. It conforms to the requirements of       #
# Notes for Authors for Acta Crystallographica Section E, and has been       #
# peer reviewed under the auspices of the IUCr Commission on Journals.       #
#                                                                            #
# Full details of the Crystallographic Information File format               #
# are given in the paper "The Crystallographic Information File (CIF):       #
# a New Standard Archive File for Crystallography" by S. R. Hall, F. H.      #
# Allen and I. D. Brown [Acta Cryst. (1991), A47, 655-685].                  #
#                                                                            #
# The current version of the core CIF dictionary is obtainable from          #
# ftp://ftp.iucr.org/pub/cif_core.dic.                                       #
#                                                                            #
# Software is freely available for graphical display of the structure(s)     #
# in this CIF. For information consult the CIF software page                 #
# http://www.iucr.org/resources/cif/software.                                #
#                                                                            #
# This file may be used for bona fide research purposes within the           #
# scientific community so long as proper attribution is given to the journal # 
# article from which it was obtained.                                        #
#                                                                            #
##############################################################################
data_global
_audit_creation_method
;
Olex2 1.2
(compiled 2013.11.15 svn.r2839 for OlexSys, GUI svn.r4720)
;
_journal_date_recd_electronic     2014-06-18
_journal_date_accepted     2014-06-30
_journal_name_full     'Acta Crystallographica, Section E'
_journal_year     2014
_journal_volume     70
_journal_issue      8
_journal_page_first     m296
_journal_page_last     m297
_journal_paper_category     QM
_journal_paper_doi     10.1107/S1600536814015335
_journal_coeditor_code     XU5800
_publ_contact_author_name     'Habib Nasri'
_publ_contact_author_address
;
Laboratoire de Physico-chimie des Mat\'eriaux
Facult\'e des Sciences de Monastir
Avenue de l'environnement
5019 Monastir
University of Monastir
Tunisia
;
_publ_contact_author_email     'hnasri1@gmail.com'
_publ_contact_author_fax     '+21673500278'
_publ_contact_author_phone     '+21620720809'
_publ_section_title
;
Diaqua[5,10,15,20-tetrakis(4-chlorophenyl)porphyrinato-\k^4^<i>N</i>]iron(III)
trifluoromethanesulfonate--4-hydroxy-3-methoxybenzaldehyde--water (1/1/2)
;
loop_
    _publ_author_name
    _publ_author_footnote
    _publ_author_address
    'Ben Haj Hassen, Leila' .
;
Laboratoire de Physico-chimie des Mat\'eriaux
Facult\'e des Sciences de Monastir
Avenue de l'environnement
5019 Monastir
University of Monastir
Tunisia
;
    'Ezzayani, Khaireddine' .
;
Laboratoire de Physico-chimie des Mat\'eriaux
Facult\'e des Sciences de Monastir
Avenue de l'environnement
5019 Monastir
University of Monastir
Tunisia
;
    'Rousselin, Yoann' .
;
University of Burgundy
ICMUB - UMR 6302
9 avenue Alain Savary
21000 Dijon,
France
;
    'Nasri, Habib' .
;
Laboratoire de Physico-chimie des Mat\'eriaux
Facult\'e des Sciences de Monastir
Avenue de l'environnement
5019 Monastir
University of Monastir
Tunisia
;
_shelxl_version_number       20.13
data_I
_database_code_depnum_ccdc_archive     'CCDC 975656'
_chemical_name_common
;
Diaqua[5,10,15,20-tetrakis(4-chlorophenyl)porphyrinato-\k^4^<i>N</i>]iron(III)
trifluoromethanesulfonate--4-hydroxy-3-methoxybenzaldehyde--water (1/1/2)
;
_chemical_formula_moiety
                        'C44 H28 Cl4 Fe N4 O2 +, C F3 O3 S -, C8 H8 O3, 2(H2 O)'
_chemical_formula_sum     'C53 H40 Cl4 F3 Fe N4 O10 S'
_chemical_formula_iupac
                   '[Fe (C44 H24 Cl4 N4) (H2 O1)2] (C F3 O3 S), C8 H8 O3, 2H2 O'
_chemical_formula_weight     1179.60
_chemical_melting_point     ?
_shelx_space_group_comment
;
The symmetry employed for this shelxl refinement is uniquely defined
by the following loop, which should always be used as a source of
symmetry information in preference to the above space-group names.
They are only intended as comments.
;
_space_group_crystal_system     monoclinic
_space_group_name_H-M_alt     'P 21/c'
_space_group_name_Hall     '-P 2ybc'
loop_
    _symmetry_equiv_pos_as_xyz
    'x, y, z'
    '-x, y+1/2, -z+1/2'
    '-x, -y, -z'
    'x, -y-1/2, z-1/2'
_cell_length_a     10.9998(4)
_cell_length_b     17.8613(6)
_cell_length_c     26.6592(9)
_cell_angle_alpha     90
_cell_angle_beta     97.9013(11)
_cell_angle_gamma     90
_cell_volume     5188.0(3)
_cell_formula_units_Z     4
_cell_measurement_reflns_used     9872
_cell_measurement_theta_min     2.526
_cell_measurement_theta_max     27.393
_cell_measurement_temperature     115
_exptl_crystal_description     'prism'
_exptl_crystal_colour     'dark violet'
_exptl_crystal_size_max     0.2
_exptl_crystal_size_mid     0.2
_exptl_crystal_size_min     0.1
_exptl_crystal_density_diffrn     1.510
_exptl_crystal_density_meas     ?
_exptl_crystal_density_method     ?
_exptl_crystal_F_000     2412
_exptl_absorpt_coefficient_mu     0.611
_exptl_absorpt_correction_type     multi-scan
_exptl_absorpt_process_details     '(SADABS; Bruker, 2012)'
_shelx_estimated_absorpt_T_min     0.888
_shelx_estimated_absorpt_T_max     0.941
_exptl_absorpt_correction_T_min     0.885
_exptl_absorpt_correction_T_max     0.941
_diffrn_ambient_temperature     115
_diffrn_radiation_type     MoK\a
_diffrn_radiation_wavelength     0.71073
_diffrn_radiation_monochromator     graphite
_diffrn_measurement_device_type     'Nonius KappaAPEXII'
_diffrn_measurement_device     '\k-geometry diffractometer'
_diffrn_measurement_method     '\f and \w scans'
_diffrn_reflns_number     95018
_diffrn_reflns_av_R_equivalents     0.0608
_diffrn_reflns_theta_min     2.405
_diffrn_reflns_theta_max     27.513
_diffrn_reflns_theta_full     25.242
_diffrn_measured_fraction_theta_max     0.998
_diffrn_measured_fraction_theta_full     0.999
_diffrn_reflns_limit_h_min     -14
_diffrn_reflns_limit_h_max     14
_diffrn_reflns_limit_k_min     -23
_diffrn_reflns_limit_k_max     23
_diffrn_reflns_limit_l_min     -34
_diffrn_reflns_limit_l_max     34
_diffrn_standards_number     0
_reflns_number_total     11916
_reflns_number_gt     8821
_reflns_threshold_expression     I>2\s(I)
_refine_ls_structure_factor_coef     Fsqd
_refine_ls_matrix_type     full
_refine_ls_R_factor_all     0.0661
_refine_ls_R_factor_gt     0.0398
_refine_ls_wR_factor_gt     0.0892
_refine_ls_wR_factor_ref     0.1010
_refine_ls_goodness_of_fit_ref     1.018
_refine_ls_restrained_S_all     1.018
_refine_ls_number_reflns     11916
_refine_ls_number_parameters     709
_refine_ls_number_restraints     0
_refine_ls_number_constraints     6
_refine_ls_hydrogen_treatment     constr
_refine_ls_weighting_scheme     calc
_refine_ls_weighting_details
;
 w=1/[\s^2^(Fo^2^)+(0.0399P)^2^+6.1729P]
 where P=(Fo^2^+2Fc^2^)/3
;
_atom_sites_solution_hydrogens     geom
_atom_sites_solution_primary     ?
_atom_sites_solution_secondary     ?
_refine_ls_shift/su_max     0.002
_refine_ls_shift/su_mean     0.000
_refine_diff_density_max     0.761
_refine_diff_density_min     -0.735
_refine_ls_extinction_method     none
_refine_ls_extinction_coef     .
loop_
    _atom_type_symbol
    _atom_type_description
    _atom_type_scat_dispersion_real
    _atom_type_scat_dispersion_imag
    _atom_type_scat_source
    'C' 'C' 0.0033 0.0016
                         'International Tables Vol C Tables 4.2.6.8 and 6.1.1.4'
    'H' 'H' 0.0000 0.0000
                         'International Tables Vol C Tables 4.2.6.8 and 6.1.1.4'
    'Cl' 'Cl' 0.1484 0.1585
                         'International Tables Vol C Tables 4.2.6.8 and 6.1.1.4'
    'F' 'F' 0.0171 0.0103
                         'International Tables Vol C Tables 4.2.6.8 and 6.1.1.4'
    'Fe' 'Fe' 0.3463 0.8444
                         'International Tables Vol C Tables 4.2.6.8 and 6.1.1.4'
    'N' 'N' 0.0061 0.0033
                         'International Tables Vol C Tables 4.2.6.8 and 6.1.1.4'
    'O' 'O' 0.0106 0.0060
                         'International Tables Vol C Tables 4.2.6.8 and 6.1.1.4'
    'S' 'S' 0.1246 0.1234
                         'International Tables Vol C Tables 4.2.6.8 and 6.1.1.4'
_computing_data_collection     'APEX2 (Bruker, 2007)'
_computing_cell_refinement     'SAINT (Bruker, 2007)'
_computing_data_reduction     'SAINT (Bruker, 2007)'
_computing_structure_solution     'olex2.solve (Puschmann <i>et al.</i>, 2013)'
_computing_structure_refinement     'SHELXTL (Sheldrick, 2008)'
_computing_molecular_graphics
   'ORTEPIII (Burnett & Johnson, 1996) and ORTEP-3 for Windows (Farrugia, 2012)'
_computing_publication_material     'OLEX2 (Dolomanov <i>et al.</i>, 2009)'
loop_
    _atom_site_type_symbol
    _atom_site_label
    _atom_site_fract_x
    _atom_site_fract_y
    _atom_site_fract_z
    _atom_site_U_iso_or_equiv
    _atom_site_adp_type
    _atom_site_calc_flag
    _atom_site_occupancy
    _atom_site_disorder_assembly
    _atom_site_disorder_group
    C C1 0.7091(2) 0.75273(13) 0.22709(8) 0.0148(4) Uani d 1 . .
    C C2 0.6504(2) 0.76670(13) 0.17385(8) 0.0159(5) Uani d 1 . .
    C C3 0.5374(2) 0.80365(13) 0.16516(9) 0.0167(5) Uani d 1 . .
    H H3 0.4995 0.8203 0.1931 0.020 Uiso calc 1 . .
    C C4 0.4800(2) 0.81620(13) 0.11625(9) 0.0189(5) Uani d 1 . .
    H H4 0.4027 0.8408 0.1106 0.023 Uiso calc 1 . .
    C C4EA 0.2576(2) 0.59674(13) 0.39721(9) 0.0193(5) Uani d 1 . .
    H H4EA 0.1928 0.6270 0.4061 0.023 Uiso calc 1 . .
    C C5 0.5364(2) 0.79256(14) 0.07589(9) 0.0193(5) Uani d 1 . .
    C C6 0.6483(2) 0.75627(14) 0.08291(9) 0.0211(5) Uani d 1 . .
    H H6 0.6860 0.7405 0.0547 0.025 Uiso calc 1 . .
    C C7 0.7051(2) 0.74313(14) 0.13225(9) 0.0197(5) Uani d 1 . .
    H H7 0.7818 0.7179 0.1376 0.024 Uiso calc 1 . .
    C C8 0.8235(2) 0.78571(12) 0.24315(8) 0.0135(4) Uani d 1 . .
    C C9 0.8903(2) 0.83203(14) 0.21212(9) 0.0192(5) Uani d 1 . .
    H H9 0.8630 0.8477 0.1784 0.023 Uiso calc 1 . .
    C C10 0.9989(2) 0.84900(14) 0.23989(8) 0.0194(5) Uani d 1 . .
    H H10 1.0626 0.8781 0.2290 0.023 Uiso calc 1 . .
    C C11 1.0008(2) 0.81518(12) 0.28879(8) 0.0140(4) Uani d 1 . .
    C C12 1.0996(2) 0.81831(12) 0.32806(8) 0.0133(4) Uani d 1 . .
    C C13 1.2167(2) 0.85384(13) 0.31672(8) 0.0143(4) Uani d 1 . .
    C C14 1.2242(2) 0.92948(13) 0.30468(8) 0.0165(5) Uani d 1 . .
    H H14 1.1539 0.9605 0.3042 0.020 Uiso calc 1 . .
    C C15 1.3339(2) 0.96011(14) 0.29332(9) 0.0193(5) Uani d 1 . .
    H H15 1.3381 1.0115 0.2846 0.023 Uiso calc 1 . .
    C C16 1.4362(2) 0.91480(14) 0.29486(9) 0.0205(5) Uani d 1 . .
    C C17 1.4318(2) 0.83969(14) 0.30698(9) 0.0201(5) Uani d 1 . .
    H H17 1.5030 0.8093 0.3082 0.024 Uiso calc 1 . .
    C C18 1.3217(2) 0.80948(13) 0.31731(8) 0.0161(5) Uani d 1 . .
    H H18 1.3175 0.7577 0.3249 0.019 Uiso calc 1 . .
    C C19 1.0996(2) 0.78766(12) 0.37654(8) 0.0131(4) Uani d 1 . .
    C C20 1.1960(2) 0.79639(13) 0.41813(8) 0.0161(5) Uani d 1 . .
    H H20 1.2700 0.8237 0.4178 0.019 Uiso calc 1 . .
    C C21 1.1622(2) 0.75870(13) 0.45793(8) 0.0159(5) Uani d 1 . .
    H H21 1.2083 0.7545 0.4907 0.019 Uiso calc 1 . .
    C C22 1.0437(2) 0.72617(12) 0.44171(8) 0.0131(4) Uani d 1 . .
    C C23 0.9787(2) 0.68094(12) 0.47167(8) 0.0135(4) Uani d 1 . .
    C C24 1.0435(2) 0.65774(13) 0.52273(8) 0.0140(4) Uani d 1 . .
    C C25 1.0415(2) 0.70133(13) 0.56561(9) 0.0196(5) Uani d 1 . .
    H H25 0.9967 0.7470 0.5632 0.024 Uiso calc 1 . .
    C C26 1.1043(2) 0.67914(14) 0.61238(8) 0.0197(5) Uani d 1 . .
    H H26 1.1035 0.7095 0.6416 0.024 Uiso calc 1 . .
    C C27 1.1674(2) 0.61222(14) 0.61515(8) 0.0173(5) Uani d 1 . .
    C C28 1.1707(2) 0.56756(14) 0.57324(9) 0.0216(5) Uani d 1 . .
    H H28 1.2149 0.5217 0.5760 0.026 Uiso calc 1 . .
    C C29 1.1086(2) 0.59058(14) 0.52690(9) 0.0187(5) Uani d 1 . .
    H H29 1.1105 0.5602 0.4978 0.022 Uiso calc 1 . .
    C C30 0.8601(2) 0.65259(12) 0.45727(8) 0.0133(4) Uani d 1 . .
    C C31 0.7898(2) 0.61143(13) 0.48957(8) 0.0158(5) Uani d 1 . .
    H H31 0.8160 0.5974 0.5237 0.019 Uiso calc 1 . .
    C C32 0.6794(2) 0.59620(13) 0.46239(8) 0.0154(5) Uani d 1 . .
    H H32 0.6135 0.5701 0.4740 0.019 Uiso calc 1 . .
    C C33 0.6804(2) 0.62697(12) 0.41259(8) 0.0130(4) Uani d 1 . .
    C C34 0.5852(2) 0.62091(12) 0.37230(8) 0.0134(4) Uani d 1 . .
    C C35 0.4675(2) 0.58381(13) 0.38095(8) 0.0147(5) Uani d 1 . .
    C C36 0.4471(2) 0.50808(14) 0.37200(11) 0.0281(6) Uani d 1 . .
    H H36 0.5120 0.4773 0.3637 0.034 Uiso calc 1 . .
    C C37 0.3326(2) 0.47665(14) 0.37508(11) 0.0280(6) Uani d 1 . .
    H H37 0.3190 0.4247 0.3690 0.034 Uiso calc 1 . .
    C C38 0.2394(2) 0.52161(13) 0.38702(8) 0.0156(5) Uani d 1 . .
    C C39 0.3724(2) 0.62737(13) 0.39432(9) 0.0174(5) Uani d 1 . .
    H H39 0.3862 0.6790 0.4016 0.021 Uiso calc 1 . .
    C C40 0.5879(2) 0.64867(12) 0.32326(8) 0.0143(4) Uani d 1 . .
    C C41 0.4945(2) 0.63557(13) 0.28105(9) 0.0177(5) Uani d 1 . .
    H H41 0.4215 0.6073 0.2816 0.021 Uiso calc 1 . .
    C C42 0.5291(2) 0.67066(13) 0.24049(9) 0.0178(5) Uani d 1 . .
    H H42 0.4858 0.6710 0.2071 0.021 Uiso calc 1 . .
    C C43 0.6443(2) 0.70764(12) 0.25718(8) 0.0140(4) Uani d 1 . .
    N N1 0.89170(16) 0.77736(10) 0.29038(7) 0.0125(4) Uani d 1 . .
    N N2 0.67932(17) 0.69230(10) 0.30781(7) 0.0133(4) Uani d 1 . .
    N N3 0.79152(16) 0.66139(10) 0.41031(7) 0.0122(4) Uani d 1 . .
    N N4 1.00622(16) 0.74539(10) 0.39191(7) 0.0128(4) Uani d 1 . .
    O O1 0.76299(15) 0.81594(9) 0.37720(6) 0.0187(3) Uani d 1 . .
    H H1A 0.8187 0.8522 0.3839 0.028 Uiso d 1 . .
    H H1B 0.7319 0.8059 0.4057 0.028 Uiso d 1 . .
    O O2 0.91879(16) 0.62112(9) 0.32428(6) 0.0216(4) Uani d 1 . .
    H H2A 0.9100 0.6203 0.2909 0.032 Uiso d 1 . .
    H H2B 0.8663 0.5905 0.3356 0.032 Uiso d 1 . .
    Cl Cl1 0.46219(6) 0.80909(4) 0.01479(2) 0.02837(15) Uani d 1 . .
    Cl Cl2 0.09344(5) 0.48365(3) 0.38831(2) 0.02059(13) Uani d 1 . .
    Cl Cl3 1.24603(6) 0.58219(4) 0.67323(2) 0.02717(15) Uani d 1 . .
    Cl Cl4 1.57458(6) 0.95266(4) 0.28187(3) 0.03687(18) Uani d 1 . .
    Fe Fe1 0.84010(3) 0.72182(2) 0.35080(2) 0.01104(8) Uani d 1 . .
    C C44 0.5613(2) 0.89392(16) 0.43434(10) 0.0278(6) Uani d 1 . .
    H H44 0.5868 0.9163 0.4052 0.033 Uiso calc 1 . .
    C C45 0.4549(2) 0.92685(14) 0.45329(9) 0.0223(5) Uani d 1 . .
    C C46 0.4162(2) 0.90025(14) 0.49835(9) 0.0213(5) Uani d 1 . .
    H H46 0.4613 0.8623 0.5178 0.026 Uiso calc 1 . .
    C C47 0.3121(2) 0.93010(14) 0.51372(9) 0.0204(5) Uani d 1 . .
    C C48 0.2449(2) 0.98641(14) 0.48501(9) 0.0211(5) Uani d 1 . .
    C C49 0.2843(2) 1.01260(15) 0.44081(9) 0.0249(5) Uani d 1 . .
    H H49 0.2397 1.0507 0.4214 0.030 Uiso calc 1 . .
    C C50 0.3895(2) 0.98248(15) 0.42550(9) 0.0247(6) Uani d 1 . .
    H H50 0.4169 1.0004 0.3954 0.030 Uiso calc 1 . .
    C C51 0.3268(3) 0.85316(16) 0.58774(10) 0.0322(6) Uani d 1 . .
    H H51A 0.3313 0.8073 0.5679 0.048 Uiso calc 1 . .
    H H51B 0.2826 0.8429 0.6165 0.048 Uiso calc 1 . .
    H H51C 0.4099 0.8705 0.6002 0.048 Uiso calc 1 . .
    O O7 0.14350(17) 1.01146(11) 0.50295(6) 0.0269(4) Uani d 1 . .
    H H7A 0.1067 1.0422 0.4824 0.040 Uiso calc 1 . .
    O O8 0.26317(17) 0.90970(11) 0.55642(7) 0.0281(4) Uani d 1 . .
    O O9 0.62056(18) 0.84012(11) 0.45260(8) 0.0351(5) Uani d 1 . .
    C C52 0.1484(3) 0.61624(19) 0.22889(11) 0.0362(7) Uani d 1 . .
    O O3 -0.08765(17) 0.60737(11) 0.22290(7) 0.0312(4) Uani d 1 . .
    O O4 -0.00031(18) 0.65653(11) 0.15053(7) 0.0342(5) Uani d 1 . .
    O O5 0.0170(2) 0.52536(11) 0.17085(8) 0.0390(5) Uani d 1 . .
    S S0AA 0.00338(6) 0.60012(3) 0.18920(2) 0.01966(13) Uani d 1 . .
    O O6 0.00468(17) 0.10763(11) 0.44911(7) 0.0289(4) Uani d 1 . .
    H H6A -0.0702 0.0969 0.4537 0.043 Uiso d 1 . .
    H H6B 0.0071 0.1162 0.4171 0.043 Uiso d 1 . .
    O O10 0.149(5) 0.0536(15) 0.6090(10) 0.044(8) Uani d 0.32(5) A 2
    H H10A 0.1607 0.0449 0.5779 0.066 Uiso d 0.32(5) A 2
    H H10B 0.1076 0.0166 0.6198 0.066 Uiso d 0.32(5) A 2
    O O10B 0.0901(17) 0.0701(5) 0.5980(4) 0.034(2) Uani d 0.68(5) A 1
    H H10C 0.0653 0.0397 0.6199 0.050 Uiso d 0.68(5) A 1
    H H10D 0.1034 0.0452 0.5713 0.050 Uiso d 0.68(5) A 1
    F F1_1 0.2374(6) 0.6047(3) 0.19998(16) 0.0441(12) Uani d 0.473(12) B 1
    F F2_1 0.1574(4) 0.6952(3) 0.2380(2) 0.0441(12) Uani d 0.473(12) B 1
    F F3_1 0.1719(4) 0.5850(4) 0.27147(15) 0.0441(12) Uani d 0.473(12) B 1
    F F1A_2 0.2464(6) 0.6124(3) 0.20575(19) 0.0448(11) Uani d 0.527(12) B 2
    F F2A_2 0.1492(4) 0.6758(3) 0.2566(2) 0.0448(11) Uani d 0.527(12) B 2
    F F3A_2 0.1597(4) 0.5563(4) 0.26316(17) 0.0448(11) Uani d 0.527(12) B 2
loop_
    _atom_site_aniso_label
    _atom_site_aniso_U_11
    _atom_site_aniso_U_22
    _atom_site_aniso_U_33
    _atom_site_aniso_U_12
    _atom_site_aniso_U_13
    _atom_site_aniso_U_23
    C1 0.0134(11) 0.0175(11) 0.0136(10) 0.0021(9) 0.0019(8) 0.0003(9)
    C2 0.0138(11) 0.0182(12) 0.0155(11) -0.0042(9) 0.0007(9) 0.0045(9)
    C3 0.0131(11) 0.0188(12) 0.0183(11) -0.0022(9) 0.0022(9) 0.0005(9)
    C4 0.0121(11) 0.0208(12) 0.0222(12) -0.0009(9) -0.0030(9) 0.0043(10)
    C4EA 0.0146(12) 0.0217(12) 0.0228(12) 0.0003(10) 0.0073(9) -0.0018(10)
    C5 0.0177(12) 0.0238(13) 0.0141(11) -0.0067(10) -0.0054(9) 0.0065(9)
    C6 0.0203(12) 0.0287(13) 0.0146(11) -0.0031(10) 0.0030(9) -0.0013(10)
    C7 0.0137(11) 0.0267(13) 0.0180(11) 0.0014(10) -0.0005(9) 0.0015(10)
    C8 0.0119(11) 0.0168(11) 0.0115(10) 0.0007(9) 0.0015(8) 0.0004(8)
    C9 0.0169(12) 0.0267(13) 0.0135(11) -0.0029(10) 0.0007(9) 0.0056(9)
    C10 0.0168(12) 0.0259(13) 0.0157(11) -0.0046(10) 0.0030(9) 0.0044(10)
    C11 0.0133(11) 0.0155(11) 0.0137(10) -0.0010(9) 0.0037(8) 0.0004(9)
    C12 0.0099(10) 0.0150(11) 0.0154(11) -0.0014(9) 0.0032(8) -0.0013(9)
    C13 0.0131(11) 0.0195(12) 0.0100(10) -0.0039(9) 0.0006(8) -0.0024(9)
    C14 0.0148(11) 0.0194(12) 0.0147(11) 0.0002(9) -0.0001(9) -0.0003(9)
    C15 0.0213(13) 0.0178(12) 0.0182(11) -0.0055(10) 0.0005(9) 0.0023(9)
    C16 0.0142(12) 0.0285(13) 0.0190(12) -0.0079(10) 0.0034(9) 0.0021(10)
    C17 0.0145(12) 0.0253(13) 0.0212(12) 0.0004(10) 0.0050(9) -0.0001(10)
    C18 0.0160(11) 0.0158(11) 0.0169(11) -0.0018(9) 0.0042(9) 0.0003(9)
    C19 0.0105(10) 0.0152(11) 0.0135(10) 0.0005(9) 0.0020(8) -0.0008(8)
    C20 0.0123(11) 0.0196(12) 0.0159(11) -0.0036(9) 0.0004(9) -0.0022(9)
    C21 0.0137(11) 0.0210(12) 0.0123(10) -0.0015(9) -0.0008(8) -0.0018(9)
    C22 0.0120(10) 0.0171(11) 0.0101(10) 0.0019(9) 0.0009(8) -0.0019(8)
    C23 0.0125(11) 0.0159(11) 0.0119(10) 0.0018(9) 0.0013(8) -0.0019(8)
    C24 0.0112(11) 0.0185(11) 0.0126(10) -0.0033(9) 0.0031(8) 0.0020(9)
    C25 0.0231(13) 0.0184(12) 0.0168(11) 0.0023(10) 0.0012(10) -0.0002(9)
    C26 0.0217(12) 0.0258(13) 0.0110(10) -0.0002(10) 0.0008(9) -0.0025(9)
    C27 0.0100(11) 0.0297(13) 0.0118(10) 0.0001(10) 0.0003(8) 0.0058(9)
    C28 0.0197(13) 0.0261(13) 0.0191(12) 0.0072(10) 0.0036(10) 0.0037(10)
    C29 0.0185(12) 0.0247(13) 0.0132(11) 0.0031(10) 0.0027(9) -0.0023(9)
    C30 0.0140(11) 0.0143(11) 0.0118(10) 0.0021(9) 0.0022(8) -0.0002(8)
    C31 0.0154(11) 0.0182(12) 0.0140(11) -0.0010(9) 0.0027(9) 0.0015(9)
    C32 0.0145(11) 0.0165(11) 0.0160(11) -0.0021(9) 0.0048(9) 0.0017(9)
    C33 0.0122(11) 0.0124(10) 0.0148(11) -0.0006(8) 0.0037(8) -0.0006(8)
    C34 0.0093(10) 0.0127(11) 0.0186(11) -0.0009(8) 0.0029(8) 0.0003(9)
    C35 0.0126(11) 0.0176(11) 0.0141(10) -0.0025(9) 0.0020(8) 0.0030(9)
    C36 0.0150(12) 0.0176(12) 0.0531(17) 0.0019(10) 0.0101(12) -0.0008(12)
    C37 0.0181(13) 0.0131(12) 0.0540(18) -0.0043(10) 0.0091(12) -0.0024(11)
    C38 0.0106(11) 0.0208(12) 0.0153(11) -0.0047(9) 0.0009(8) 0.0044(9)
    C39 0.0177(12) 0.0160(11) 0.0191(11) -0.0040(9) 0.0052(9) -0.0021(9)
    C40 0.0110(11) 0.0149(11) 0.0172(11) -0.0004(9) 0.0022(9) 0.0002(9)
    C41 0.0121(11) 0.0206(12) 0.0193(11) -0.0041(9) -0.0012(9) 0.0005(9)
    C42 0.0133(11) 0.0223(12) 0.0166(11) -0.0037(9) -0.0022(9) -0.0012(9)
    C43 0.0114(11) 0.0162(11) 0.0138(10) 0.0003(9) -0.0011(8) 0.0000(8)
    N1 0.0091(9) 0.0166(9) 0.0117(9) -0.0006(7) 0.0010(7) 0.0006(7)
    N2 0.0109(9) 0.0154(9) 0.0135(9) -0.0006(7) 0.0008(7) 0.0018(7)
    N3 0.0099(9) 0.0153(9) 0.0112(9) -0.0013(7) 0.0012(7) 0.0003(7)
    N4 0.0106(9) 0.0170(9) 0.0110(9) -0.0008(7) 0.0021(7) -0.0004(7)
    O1 0.0178(9) 0.0177(8) 0.0225(9) -0.0001(7) 0.0089(7) -0.0012(7)
    O2 0.0272(10) 0.0221(9) 0.0164(8) 0.0054(7) 0.0065(7) -0.0012(7)
    Cl1 0.0245(3) 0.0417(4) 0.0164(3) -0.0080(3) -0.0063(2) 0.0101(3)
    Cl2 0.0119(3) 0.0247(3) 0.0254(3) -0.0047(2) 0.0032(2) 0.0052(2)
    Cl3 0.0195(3) 0.0486(4) 0.0133(3) 0.0091(3) 0.0017(2) 0.0083(3)
    Cl4 0.0188(3) 0.0420(4) 0.0512(4) -0.0106(3) 0.0098(3) 0.0146(3)
    Fe1 0.00874(15) 0.01416(16) 0.01025(14) -0.00075(12) 0.00145(11) 0.00049(12)
    C44 0.0209(13) 0.0363(16) 0.0282(14) -0.0101(12) 0.0108(11) -0.0109(12)
    C45 0.0167(12) 0.0276(13) 0.0228(12) -0.0064(10) 0.0038(10) -0.0108(10)
    C46 0.0180(12) 0.0230(13) 0.0227(12) -0.0004(10) 0.0024(10) -0.0071(10)
    C47 0.0202(12) 0.0257(13) 0.0156(11) -0.0019(10) 0.0037(9) -0.0060(10)
    C48 0.0180(12) 0.0269(13) 0.0189(12) 0.0003(10) 0.0040(9) -0.0058(10)
    C49 0.0241(13) 0.0304(14) 0.0201(12) -0.0008(11) 0.0026(10) -0.0015(11)
    C50 0.0228(13) 0.0347(15) 0.0176(12) -0.0087(11) 0.0062(10) -0.0058(11)
    C51 0.0333(16) 0.0409(17) 0.0228(13) 0.0130(13) 0.0055(12) 0.0078(12)
    O7 0.0252(10) 0.0352(11) 0.0219(9) 0.0115(8) 0.0086(8) 0.0060(8)
    O8 0.0278(10) 0.0369(11) 0.0217(9) 0.0136(8) 0.0109(8) 0.0063(8)
    O9 0.0289(11) 0.0360(11) 0.0441(12) 0.0035(9) 0.0185(9) -0.0037(9)
    C52 0.0267(15) 0.057(2) 0.0242(14) 0.0059(14) 0.0021(12) -0.0089(14)
    O3 0.0255(10) 0.0480(12) 0.0209(9) 0.0048(9) 0.0065(8) -0.0075(8)
    O4 0.0347(11) 0.0356(11) 0.0319(10) 0.0032(9) 0.0028(9) 0.0093(9)
    O5 0.0449(13) 0.0284(11) 0.0494(13) -0.0089(9) 0.0271(10) -0.0135(9)
    S0AA 0.0197(3) 0.0235(3) 0.0162(3) -0.0002(2) 0.0040(2) -0.0025(2)
    O6 0.0299(11) 0.0314(10) 0.0266(10) 0.0053(9) 0.0079(8) 0.0060(8)
    O10 0.074(18) 0.027(7) 0.038(6) -0.026(9) 0.032(9) -0.011(5)
    O10B 0.052(6) 0.024(2) 0.030(3) -0.013(3) 0.021(3) -0.0083(18)
    F1_1 0.0317(16) 0.072(2) 0.0259(16) -0.0074(13) -0.0058(10) -0.0084(12)
    F2_1 0.0317(16) 0.072(2) 0.0259(16) -0.0074(13) -0.0058(10) -0.0084(12)
    F3_1 0.0317(16) 0.072(2) 0.0259(16) -0.0074(13) -0.0058(10) -0.0084(12)
    F1A_2 0.0330(14) 0.071(2) 0.0279(15) -0.0038(12) -0.0032(10) -0.0091(11)
    F2A_2 0.0330(14) 0.071(2) 0.0279(15) -0.0038(12) -0.0032(10) -0.0091(11)
    F3A_2 0.0330(14) 0.071(2) 0.0279(15) -0.0038(12) -0.0032(10) -0.0091(11)
_geom_special_details
;
All e.s.d.'s (except the e.s.d. in the dihedral angle between two l.s. planes)
are estimated using the full covariance matrix. The cell e.s.d.'s are taken
into account individually in the estimation of e.s.d.'s in distances, angles
and torsion angles; correlations between e.s.d.'s in cell parameters are only
used when they are defined by crystal symmetry. An approximate (isotropic)
treatment of cell e.s.d.'s is used for estimating e.s.d.'s involving l.s.
planes.
;
loop_
    _geom_bond_atom_site_label_1
    _geom_bond_atom_site_label_2
    _geom_bond_site_symmetry_2
    _geom_bond_distance
    _geom_bond_publ_flag
    C1 C2 . 1.497(3) ?
    C1 C8 . 1.402(3) ?
    C1 C43 . 1.399(3) ?
    C2 C3 . 1.399(3) ?
    C2 C7 . 1.397(3) ?
    C3 H3 . 0.9500 ?
    C3 C4 . 1.386(3) ?
    C4 H4 . 0.9500 ?
    C4 C5 . 1.380(3) ?
    C4EA H4EA . 0.9500 ?
    C4EA C38 . 1.378(3) ?
    C4EA C39 . 1.388(3) ?
    C5 C6 . 1.381(3) ?
    C5 Cl1 . 1.744(2) ?
    C6 H6 . 0.9500 ?
    C6 C7 . 1.396(3) ?
    C7 H7 . 0.9500 ?
    C8 C9 . 1.441(3) ?
    C8 N1 . 1.382(3) ?
    C9 H9 . 0.9500 ?
    C9 C10 . 1.351(3) ?
    C10 H10 . 0.9500 ?
    C10 C11 . 1.434(3) ?
    C11 C12 . 1.403(3) ?
    C11 N1 . 1.383(3) ?
    C12 C13 . 1.504(3) ?
    C12 C19 . 1.404(3) ?
    C13 C14 . 1.394(3) ?
    C13 C18 . 1.398(3) ?
    C14 H14 . 0.9500 ?
    C14 C15 . 1.395(3) ?
    C15 H15 . 0.9500 ?
    C15 C16 . 1.383(3) ?
    C16 C17 . 1.382(3) ?
    C16 Cl4 . 1.743(2) ?
    C17 H17 . 0.9500 ?
    C17 C18 . 1.388(3) ?
    C18 H18 . 0.9500 ?
    C19 C20 . 1.433(3) ?
    C19 N4 . 1.382(3) ?
    C20 H20 . 0.9500 ?
    C20 C21 . 1.351(3) ?
    C21 H21 . 0.9500 ?
    C21 C22 . 1.438(3) ?
    C22 C23 . 1.399(3) ?
    C22 N4 . 1.378(3) ?
    C23 C24 . 1.506(3) ?
    C23 C30 . 1.403(3) ?
    C24 C25 . 1.386(3) ?
    C24 C29 . 1.394(3) ?
    C25 H25 . 0.9500 ?
    C25 C26 . 1.397(3) ?
    C26 H26 . 0.9500 ?
    C26 C27 . 1.379(3) ?
    C27 C28 . 1.377(3) ?
    C27 Cl3 . 1.751(2) ?
    C28 H28 . 0.9500 ?
    C28 C29 . 1.389(3) ?
    C29 H29 . 0.9500 ?
    C30 C31 . 1.436(3) ?
    C30 N3 . 1.379(3) ?
    C31 H31 . 0.9500 ?
    C31 C32 . 1.354(3) ?
    C32 H32 . 0.9500 ?
    C32 C33 . 1.438(3) ?
    C33 C34 . 1.398(3) ?
    C33 N3 . 1.377(3) ?
    C34 C35 . 1.500(3) ?
    C34 C40 . 1.402(3) ?
    C35 C36 . 1.386(3) ?
    C35 C39 . 1.389(3) ?
    C36 H36 . 0.9500 ?
    C36 C37 . 1.392(3) ?
    C37 H37 . 0.9500 ?
    C37 C38 . 1.373(3) ?
    C38 Cl2 . 1.747(2) ?
    C39 H39 . 0.9500 ?
    C40 C41 . 1.435(3) ?
    C40 N2 . 1.379(3) ?
    C41 H41 . 0.9500 ?
    C41 C42 . 1.349(3) ?
    C42 H42 . 0.9500 ?
    C42 C43 . 1.443(3) ?
    C43 N2 . 1.379(3) ?
    N1 Fe1 . 2.0377(18) ?
    N2 Fe1 . 2.0402(18) ?
    N3 Fe1 . 2.0497(18) ?
    N4 Fe1 . 2.0412(18) ?
    O1 H1A . 0.8932 ?
    O1 H1B . 0.8931 ?
    O1 Fe1 . 2.0506(16) ?
    O2 H2A . 0.8809 ?
    O2 H2B . 0.8779 ?
    O2 Fe1 . 2.1570(16) ?
    C44 H44 . 0.9500 ?
    C44 C45 . 1.460(3) ?
    C44 O9 . 1.224(3) ?
    C45 C46 . 1.411(3) ?
    C45 C50 . 1.381(4) ?
    C46 H46 . 0.9500 ?
    C46 C47 . 1.376(3) ?
    C47 C48 . 1.410(4) ?
    C47 O8 . 1.373(3) ?
    C48 C49 . 1.391(3) ?
    C48 O7 . 1.349(3) ?
    C49 H49 . 0.9500 ?
    C49 C50 . 1.387(4) ?
    C50 H50 . 0.9500 ?
    C51 H51A . 0.9800 ?
    C51 H51B . 0.9800 ?
    C51 H51C . 0.9800 ?
    C51 O8 . 1.430(3) ?
    O7 H7A . 0.8400 ?
    C52 S0AA . 1.812(3) ?
    C52 F1_1 . 1.342(5) ?
    C52 F2_1 . 1.431(5) ?
    C52 F3_1 . 1.259(4) ?
    C52 F1A_2 . 1.315(6) ?
    C52 F2A_2 . 1.293(5) ?
    C52 F3A_2 . 1.403(6) ?
    O3 S0AA . 1.4402(18) ?
    O4 S0AA . 1.4380(19) ?
    O5 S0AA . 1.437(2) ?
    O6 H6A . 0.8699 ?
    O6 H6B . 0.8702 ?
    O10 H10A . 0.8696 ?
    O10 H10B . 0.8701 ?
    O10B H10C . 0.8703 ?
    O10B H10D . 0.8697 ?
loop_
    _geom_angle_atom_site_label_1
    _geom_angle_atom_site_label_2
    _geom_angle_atom_site_label_3
    _geom_angle_site_symmetry_1
    _geom_angle_site_symmetry_3
    _geom_angle
    _geom_angle_publ_flag
    C8 C1 C2 . . 118.1(2) ?
    C43 C1 C2 . . 116.9(2) ?
    C43 C1 C8 . . 125.0(2) ?
    C3 C2 C1 . . 119.6(2) ?
    C7 C2 C1 . . 121.7(2) ?
    C7 C2 C3 . . 118.7(2) ?
    C2 C3 H3 . . 119.6 ?
    C4 C3 C2 . . 120.8(2) ?
    C4 C3 H3 . . 119.6 ?
    C3 C4 H4 . . 120.4 ?
    C5 C4 C3 . . 119.2(2) ?
    C5 C4 H4 . . 120.4 ?
    C38 C4EA H4EA . . 120.6 ?
    C38 C4EA C39 . . 118.8(2) ?
    C39 C4EA H4EA . . 120.6 ?
    C4 C5 C6 . . 121.7(2) ?
    C4 C5 Cl1 . . 118.26(19) ?
    C6 C5 Cl1 . . 120.00(19) ?
    C5 C6 H6 . . 120.6 ?
    C5 C6 C7 . . 118.8(2) ?
    C7 C6 H6 . . 120.6 ?
    C2 C7 H7 . . 119.6 ?
    C6 C7 C2 . . 120.8(2) ?
    C6 C7 H7 . . 119.6 ?
    C1 C8 C9 . . 125.0(2) ?
    N1 C8 C1 . . 125.8(2) ?
    N1 C8 C9 . . 109.22(19) ?
    C8 C9 H9 . . 126.4 ?
    C10 C9 C8 . . 107.2(2) ?
    C10 C9 H9 . . 126.4 ?
    C9 C10 H10 . . 126.1 ?
    C9 C10 C11 . . 107.8(2) ?
    C11 C10 H10 . . 126.1 ?
    C12 C11 C10 . . 125.1(2) ?
    N1 C11 C10 . . 109.22(19) ?
    N1 C11 C12 . . 125.69(19) ?
    C11 C12 C13 . . 117.66(19) ?
    C11 C12 C19 . . 125.0(2) ?
    C19 C12 C13 . . 117.27(19) ?
    C14 C13 C12 . . 122.3(2) ?
    C14 C13 C18 . . 118.5(2) ?
    C18 C13 C12 . . 119.2(2) ?
    C13 C14 H14 . . 119.7 ?
    C13 C14 C15 . . 120.7(2) ?
    C15 C14 H14 . . 119.7 ?
    C14 C15 H15 . . 120.4 ?
    C16 C15 C14 . . 119.3(2) ?
    C16 C15 H15 . . 120.4 ?
    C15 C16 Cl4 . . 119.78(19) ?
    C17 C16 C15 . . 121.4(2) ?
    C17 C16 Cl4 . . 118.86(19) ?
    C16 C17 H17 . . 120.5 ?
    C16 C17 C18 . . 118.9(2) ?
    C18 C17 H17 . . 120.5 ?
    C13 C18 H18 . . 119.4 ?
    C17 C18 C13 . . 121.3(2) ?
    C17 C18 H18 . . 119.4 ?
    C12 C19 C20 . . 125.2(2) ?
    N4 C19 C12 . . 125.5(2) ?
    N4 C19 C20 . . 109.34(19) ?
    C19 C20 H20 . . 126.3 ?
    C21 C20 C19 . . 107.4(2) ?
    C21 C20 H20 . . 126.3 ?
    C20 C21 H21 . . 126.2 ?
    C20 C21 C22 . . 107.5(2) ?
    C22 C21 H21 . . 126.2 ?
    C23 C22 C21 . . 125.1(2) ?
    N4 C22 C21 . . 109.11(19) ?
    N4 C22 C23 . . 125.8(2) ?
    C22 C23 C24 . . 117.35(19) ?
    C22 C23 C30 . . 125.5(2) ?
    C30 C23 C24 . . 117.06(19) ?
    C25 C24 C23 . . 122.1(2) ?
    C25 C24 C29 . . 119.0(2) ?
    C29 C24 C23 . . 118.90(19) ?
    C24 C25 H25 . . 119.5 ?
    C24 C25 C26 . . 121.0(2) ?
    C26 C25 H25 . . 119.5 ?
    C25 C26 H26 . . 120.8 ?
    C27 C26 C25 . . 118.5(2) ?
    C27 C26 H26 . . 120.8 ?
    C26 C27 Cl3 . . 119.78(18) ?
    C28 C27 C26 . . 121.9(2) ?
    C28 C27 Cl3 . . 118.34(18) ?
    C27 C28 H28 . . 120.5 ?
    C27 C28 C29 . . 119.0(2) ?
    C29 C28 H28 . . 120.5 ?
    C24 C29 H29 . . 119.7 ?
    C28 C29 C24 . . 120.7(2) ?
    C28 C29 H29 . . 119.7 ?
    C23 C30 C31 . . 125.3(2) ?
    N3 C30 C23 . . 125.4(2) ?
    N3 C30 C31 . . 109.31(19) ?
    C30 C31 H31 . . 126.3 ?
    C32 C31 C30 . . 107.4(2) ?
    C32 C31 H31 . . 126.3 ?
    C31 C32 H32 . . 126.4 ?
    C31 C32 C33 . . 107.3(2) ?
    C33 C32 H32 . . 126.4 ?
    C34 C33 C32 . . 125.4(2) ?
    N3 C33 C32 . . 109.33(19) ?
    N3 C33 C34 . . 125.22(19) ?
    C33 C34 C35 . . 119.17(19) ?
    C33 C34 C40 . . 125.4(2) ?
    C40 C34 C35 . . 115.39(19) ?
    C36 C35 C34 . . 121.8(2) ?
    C36 C35 C39 . . 118.8(2) ?
    C39 C35 C34 . . 119.2(2) ?
    C35 C36 H36 . . 119.7 ?
    C35 C36 C37 . . 120.6(2) ?
    C37 C36 H36 . . 119.7 ?
    C36 C37 H37 . . 120.4 ?
    C38 C37 C36 . . 119.2(2) ?
    C38 C37 H37 . . 120.4 ?
    C4EA C38 Cl2 . . 118.87(18) ?
    C37 C38 C4EA . . 121.5(2) ?
    C37 C38 Cl2 . . 119.65(18) ?
    C4EA C39 C35 . . 121.1(2) ?
    C4EA C39 H39 . . 119.5 ?
    C35 C39 H39 . . 119.5 ?
    C34 C40 C41 . . 124.7(2) ?
    N2 C40 C34 . . 126.0(2) ?
    N2 C40 C41 . . 109.33(19) ?
    C40 C41 H41 . . 126.2 ?
    C42 C41 C40 . . 107.6(2) ?
    C42 C41 H41 . . 126.2 ?
    C41 C42 H42 . . 126.3 ?
    C41 C42 C43 . . 107.3(2) ?
    C43 C42 H42 . . 126.3 ?
    C1 C43 C42 . . 125.5(2) ?
    N2 C43 C1 . . 125.4(2) ?
    N2 C43 C42 . . 109.03(19) ?
    C8 N1 C11 . . 106.51(17) ?
    C8 N1 Fe1 . . 126.67(15) ?
    C11 N1 Fe1 . . 126.81(14) ?
    C40 N2 C43 . . 106.70(18) ?
    C40 N2 Fe1 . . 126.14(15) ?
    C43 N2 Fe1 . . 127.04(15) ?
    C30 N3 Fe1 . . 126.49(15) ?
    C33 N3 C30 . . 106.68(18) ?
    C33 N3 Fe1 . . 126.64(14) ?
    C19 N4 Fe1 . . 126.93(14) ?
    C22 N4 C19 . . 106.61(18) ?
    C22 N4 Fe1 . . 126.34(15) ?
    H1A O1 H1B . . 107.9 ?
    Fe1 O1 H1A . . 111.0 ?
    Fe1 O1 H1B . . 110.7 ?
    H2A O2 H2B . . 110.5 ?
    Fe1 O2 H2A . . 110.5 ?
    Fe1 O2 H2B . . 95.4 ?
    N1 Fe1 N2 . . 89.77(7) ?
    N1 Fe1 N3 . . 177.28(7) ?
    N1 Fe1 N4 . . 89.88(7) ?
    N1 Fe1 O1 . . 92.61(7) ?
    N1 Fe1 O2 . . 88.79(7) ?
    N2 Fe1 N3 . . 90.03(7) ?
    N2 Fe1 N4 . . 176.22(8) ?
    N2 Fe1 O1 . . 92.13(7) ?
    N2 Fe1 O2 . . 87.49(7) ?
    N3 Fe1 O1 . . 90.11(7) ?
    N3 Fe1 O2 . . 88.49(7) ?
    N4 Fe1 N3 . . 90.14(7) ?
    N4 Fe1 O1 . . 91.64(7) ?
    N4 Fe1 O2 . . 88.74(7) ?
    O1 Fe1 O2 . . 178.54(7) ?
    C45 C44 H44 . . 117.0 ?
    O9 C44 H44 . . 117.0 ?
    O9 C44 C45 . . 125.9(3) ?
    C46 C45 C44 . . 120.6(2) ?
    C50 C45 C44 . . 119.2(2) ?
    C50 C45 C46 . . 120.2(2) ?
    C45 C46 H46 . . 120.5 ?
    C47 C46 C45 . . 119.0(2) ?
    C47 C46 H46 . . 120.5 ?
    C46 C47 C48 . . 120.7(2) ?
    O8 C47 C46 . . 125.5(2) ?
    O8 C47 C48 . . 113.8(2) ?
    C49 C48 C47 . . 119.9(2) ?
    O7 C48 C47 . . 116.2(2) ?
    O7 C48 C49 . . 123.9(2) ?
    C48 C49 H49 . . 120.4 ?
    C50 C49 C48 . . 119.3(2) ?
    C50 C49 H49 . . 120.4 ?
    C45 C50 C49 . . 121.0(2) ?
    C45 C50 H50 . . 119.5 ?
    C49 C50 H50 . . 119.5 ?
    H51A C51 H51B . . 109.5 ?
    H51A C51 H51C . . 109.5 ?
    H51B C51 H51C . . 109.5 ?
    O8 C51 H51A . . 109.5 ?
    O8 C51 H51B . . 109.5 ?
    O8 C51 H51C . . 109.5 ?
    C48 O7 H7A . . 109.5 ?
    C47 O8 C51 . . 117.1(2) ?
    F1_1 C52 S0AA . . 107.0(3) ?
    F1_1 C52 F2_1 . . 102.0(3) ?
    F2_1 C52 S0AA . . 106.9(2) ?
    F3_1 C52 S0AA . . 120.7(3) ?
    F3_1 C52 F1_1 . . 112.0(3) ?
    F3_1 C52 F2_1 . . 106.5(3) ?
    F1A_2 C52 S0AA . . 115.5(3) ?
    F1A_2 C52 F3A_2 . . 105.1(4) ?
    F2A_2 C52 S0AA . . 113.6(3) ?
    F2A_2 C52 F1A_2 . . 111.6(4) ?
    F2A_2 C52 F3A_2 . . 105.3(3) ?
    F3A_2 C52 S0AA . . 104.6(3) ?
    O3 S0AA C52 . . 104.66(12) ?
    O4 S0AA C52 . . 104.07(14) ?
    O4 S0AA O3 . . 115.50(12) ?
    O5 S0AA C52 . . 102.84(14) ?
    O5 S0AA O3 . . 114.19(12) ?
    O5 S0AA O4 . . 113.65(12) ?
    H6A O6 H6B . . 109.5 ?
    H10A O10 H10B . . 109.4 ?
    H10C O10B H10D . . 109.5 ?
loop_
    _geom_hbond_atom_site_label_D
    _geom_hbond_atom_site_label_H
    _geom_hbond_atom_site_label_A
    _geom_hbond_site_symmetry_A
    _geom_hbond_distance_DH
    _geom_hbond_distance_HA
    _geom_hbond_distance_DA
    _geom_hbond_angle_DHA
    O1 H1A O10B 3_666 0.89 1.74 2.626(8) 171
    O1 H1B O9 1_555 0.89 1.96 2.747(2) 146
    O2 H2A O3 1_655 0.88 1.83 2.705(2) 171
    O6 H6A O7 3_566 0.87 2.45 3.064(3) 128
    O6 H6A O8 3_566 0.87 2.11 2.946(3) 162
    O6 H6B O4 2_545 0.87 1.93 2.790(3) 168
    O7 H7A O6 1_565 0.84 1.77 2.596(3) 167
    O10 H10A O7 1_545 0.87 2.07 2.92(3) 165
    O10B H10C O5 4_566 0.87 1.92 2.786(7) 177
    O10B H10D O7 1_545 0.87 2.02 2.876(5) 166
    C10 H10 Cl3 4_575 0.95 2.76 3.659(2) 159
    C14 H14 O5 2_655 0.95 2.38 3.297(3) 162
    C31 H31 Cl2 3_666 0.95 2.82 3.739(2) 163
    C4EA H4EA Cg4 1_455 0.95 2.66 3.5054 149
    C17 H17 Cg2 1_655 0.95 2.76 3.5715 144
    C20 H20 Cg13 1_655 0.95 2.82 3.5054 130
    C28 H28 Cg3 3_766 0.95 2.79 3.6574 152
    C37 H37 Cg10 2_645 0.95 2.76 3.6107 149
