# Supplementary material for: Di­aqua­[5,10,15,20-tetra­kis­(4-chloro­phen­yl)porphyrinato-κ4 N]iron(III) tri­fluoro­methane­sulfonate–4-hy­droxy-3-meth­oxy­benzaldehyde–water (1/1/2)
Source: Acta Crystallogr Sect E Struct Rep Online. 2014 Jul 11;70(Pt 8):m296–7. doi: 10.1107/S1600536814015335 (PMC4158530; doi:10.1107/S1600536814015335)
Supplement: Supplementary file 2 [file e-70-0m296-Isup2.hkl]

#
# h,k,l, Fc-squared, Fo-squared, sigma(Fo-squared) and status flag
#
data_I
_shelx_title ' '
_shelx_refln_list_code          4
_shelx_F_calc_maximum      496.35
_exptl_crystal_F_000      2412.00
_reflns_d_resolution_high  0.7693
 
loop_
 _symmetry_equiv_pos_as_xyz
 'x, y, z'
 '-x, y+1/2, -z+1/2'
 '-x, -y, -z'
 'x, -y-1/2, z-1/2'
 
_cell_length_a    10.9998
_cell_length_b    17.8613
_cell_length_c    26.6592
_cell_angle_alpha  90.000
_cell_angle_beta   97.901
_cell_angle_gamma  90.000
 
_shelx_F_squared_multiplier     1.000
 
loop_
 _refln_index_h
 _refln_index_k
 _refln_index_l
 _refln_F_squared_calc
 _refln_F_squared_meas
 _refln_F_squared_sigma
 _refln_observed_status
   2   0   0     6484.95     7240.50     97.66 o
   3   0   0     9842.55     9399.50    101.17 o
   4   0   0     1845.88     2508.05     50.69 o
   5   0   0     3034.79     2863.37     65.21 o
   6   0   0     5431.34     5292.84    129.49 o
   7   0   0    19827.98    19001.34    314.16 o
   8   0   0     1267.84     1082.81     85.47 o
   9   0   0    13413.70    14099.05    275.96 o
  10   0   0      369.86      337.83     84.55 o
  11   0   0     3878.69     3803.15    191.61 o
  12   0   0    14555.93    15809.62    334.59 o
  13   0   0     6088.61     6771.12    407.78 o
  14   0   0      554.79      750.12    169.60 o
   2   1   0     2610.00     3041.43     28.45 o
   3   1   0     1307.23     1346.24     24.97 o
   4   1   0      441.87      560.48     21.28 o
   5   1   0    22022.70    23763.40    203.54 o
   6   1   0       21.97        6.71     33.90 o
   7   1   0       19.85       78.22     40.72 o
   8   1   0      789.87      844.26     59.93 o
   9   1   0     1926.86     1894.69     79.95 o
  10   1   0       96.19      118.88     52.02 o
  11   1   0      559.04      533.97     69.41 o
  12   1   0       41.12       -7.47     63.44 o
  13   1   0       94.70       75.55     95.91 o
  14   1   0      384.83      269.22    155.25 o
   1   2   0     3433.81     2158.50     71.52 o
   2   2   0     3180.21     3308.25     31.91 o
   3   2   0     2049.18     1849.39     28.62 o
   4   2   0      517.17      491.40     20.80 o
   5   2   0        2.46       20.76     22.54 o
   6   2   0    42030.59    43712.32    435.60 o
   7   2   0       14.58       10.98     39.53 o
   8   2   0      134.18      217.14     49.80 o
   9   2   0     3130.13     3219.62    106.54 o
  10   2   0      592.85      475.24     59.98 o
  11   2   0      303.71      257.39     62.94 o
  12   2   0     1572.56     1537.32     86.89 o
  13   2   0      454.88      395.99     76.60 o
  14   2   0       52.09      -10.97    111.15 o
   1   3   0    87403.95    87588.71    537.68 o
   2   3   0      820.84     1020.68     20.65 o
   3   3   0    46624.24    47738.14    294.70 o
   4   3   0     8601.25     9287.82     69.97 o
   5   3   0     1370.04     1339.09     45.33 o
   6   3   0      305.23      455.89     34.69 o
   7   3   0      241.63      116.40     41.10 o
   8   3   0     2071.16     2021.73     74.76 o
   9   3   0    13776.79    13931.20    195.07 o
  10   3   0     1712.03     1505.85     76.52 o
  11   3   0     2835.03     3274.91    116.23 o
  12   3   0      231.16      339.53     69.58 o
  13   3   0      531.33      466.80     81.34 o
  14   3   0     1619.45     1838.03    132.37 o
   0   4   0    11523.91    11073.18    137.42 o
   1   4   0      383.58      398.45     15.74 o
   2   4   0     7428.87     7020.71     53.89 o
   3   4   0     1890.37     1694.04     27.72 o
   4   4   0    17697.23    18686.00    138.30 o
   5   4   0     7827.75     8718.43     91.93 o
   6   4   0     3757.60     4176.96     72.66 o
   7   4   0      175.10      219.37     44.03 o
   8   4   0     2351.61     2454.87     79.84 o
   9   4   0     2484.40     2381.53     87.40 o
  10   4   0     2007.36     1953.70     93.29 o
  11   4   0      749.28      707.10     69.40 o
  12   4   0       77.96       66.73     65.47 o
  13   4   0        8.36      -80.86     80.86 o
   1   5   0      582.22      557.11     15.23 o
   2   5   0      274.74      286.20     14.13 o
   3   5   0     7381.88     7297.65     60.02 o
   4   5   0      117.45      221.96     21.97 o
   5   5   0     5073.74     5484.27     71.01 o
   6   5   0     5166.28     4953.85     76.29 o
   7   5   0      688.63      762.24     55.14 o
   8   5   0      353.59      381.79     53.96 o
   9   5   0      951.04      929.14     69.50 o
  10   5   0      566.39      546.02     62.67 o
  11   5   0      881.66      968.37     99.56 o
  12   5   0      885.62     1018.36    104.23 o
  13   5   0      247.17      122.08     72.07 o
   0   6   0      256.38      139.32     17.98 o
   1   6   0     2323.15     2106.15     26.17 o
   2   6   0    19088.20    19785.71    132.73 o
   3   6   0      137.74      182.85     15.84 o
   4   6   0      940.17      870.65     29.57 o
   5   6   0     1827.94     1715.76     63.45 o
   6   6   0      350.28      335.96     32.67 o
   7   6   0     4372.15     4086.80     99.70 o
   8   6   0       32.87       46.09     48.25 o
   9   6   0     1346.01     1227.37     74.41 o
  10   6   0     1415.43     1493.68     82.18 o
  11   6   0      258.02      159.18     64.11 o
  12   6   0     2839.30     2866.67    116.75 o
  13   6   0       35.01      -61.93     83.11 o
   1   7   0      386.21      354.63     14.81 o
   2   7   0       52.08       12.05     11.70 o
   3   7   0     1508.26     1666.04     30.42 o
   4   7   0     2920.60     3691.86     62.77 o
   5   7   0     2319.66     2136.35     47.32 o
   6   7   0      326.46      302.63     34.02 o
   7   7   0     5849.99     6013.66    109.95 o
   8   7   0      561.07      615.76     59.95 o
   9   7   0      613.89      674.34     64.91 o
  10   7   0      301.86      218.14     58.50 o
  11   7   0      228.55      190.56     66.12 o
  12   7   0      444.16      242.68     77.30 o
  13   7   0      330.97      240.77     90.14 o
   0   8   0      248.71      289.13     22.68 o
   1   8   0     9645.63     8848.36     71.76 o
   2   8   0      974.31     1261.83     26.03 o
   3   8   0     9984.33     9713.23     89.91 o
   4   8   0     2222.88     2562.01     71.01 o
   5   8   0      274.96      289.18     29.16 o
   6   8   0       51.63       72.55     30.91 o
   7   8   0       39.56       66.43     40.94 o
   8   8   0      445.33      383.15     57.37 o
   9   8   0     1502.09     1407.80     75.06 o
  10   8   0     1125.10     1052.29     74.53 o
  11   8   0      103.03       -1.82     69.03 o
  12   8   0      873.71     1023.45     95.69 o
  13   8   0       11.00      104.39     85.37 o
   1   9   0    17680.89    17782.71    136.43 o
   2   9   0      501.06      473.60     19.82 o
   3   9   0     2809.09     2950.56     50.34 o
   4   9   0       66.45       61.73     22.38 o
   5   9   0     2232.75     2155.65     51.07 o
   6   9   0     8092.47     8002.15    103.73 o
   7   9   0      656.40      697.29     49.40 o
   8   9   0      398.54      459.39     56.22 o
   9   9   0      426.59      359.87     56.74 o
  10   9   0      142.78       49.90     65.36 o
  11   9   0        7.85      -88.36     88.36 o
  12   9   0      719.96      738.73    103.08 o
  13   9   0      287.64       94.21     94.08 o
   0  10   0    24271.60    24384.17    311.08 o
   1  10   0     1899.73     1661.31     31.65 o
   2  10   0      328.99      367.34     22.00 o
   3  10   0     2178.28     2186.65     38.68 o
   4  10   0     4163.59     4068.67     59.20 o
   5  10   0     2235.60     2272.25     78.34 o
   6  10   0      179.50      140.43     35.81 o
   7  10   0        5.74       -3.15     44.42 o
   8  10   0      911.76      910.17     62.71 o
   9  10   0     1029.65     1134.70     79.08 o
  10  10   0      277.26      251.89     70.48 o
  11  10   0     3628.22     3785.60    137.59 o
  12  10   0      426.85      434.61     86.02 o
   1  11   0     1477.51     1367.69     39.34 o
   2  11   0     2694.79     2433.64     47.09 o
   3  11   0      365.24      274.10     21.40 o
   4  11   0       31.89       28.82     23.72 o
   5  11   0       45.73       81.97     28.57 o
   6  11   0     1011.68      963.36     50.56 o
   7  11   0      922.19      827.13     60.85 o
   8  11   0      709.32      681.31     68.24 o
   9  11   0      943.67      822.55     76.87 o
  10  11   0        1.82      -62.76     62.76 o
  11  11   0     1672.28     1425.54    140.16 o
  12  11   0       17.50       25.19     93.46 o
   0  12   0     2718.69     2610.67    136.15 o
   1  12   0      391.33      368.15     20.94 o
   2  12   0      319.81      314.98     18.77 o
   3  12   0     2118.55     2166.93     46.93 o
   4  12   0     6245.07     6578.15     79.31 o
   5  12   0      217.58      168.51     30.98 o
   6  12   0     1865.83     1853.81     62.22 o
   7  12   0      364.05      306.98     55.07 o
   8  12   0     3159.33     2955.50    115.18 o
   9  12   0     1135.33     1124.87     89.16 o
  10  12   0      208.84      182.85     66.78 o
  11  12   0      418.51      611.20    155.38 o
  12  12   0      289.29      289.10    104.24 o
   1  13   0      815.25      792.51     26.65 o
   2  13   0        6.26        1.87     17.82 o
   3  13   0      372.93      407.76     24.65 o
   4  13   0     7263.47     7114.26     96.47 o
   5  13   0      463.73      439.38     46.70 o
   6  13   0      310.19      286.18     58.44 o
   7  13   0       14.05       -6.13     49.75 o
   8  13   0     4370.50     4561.07    131.37 o
   9  13   0     1402.67     1429.94     95.29 o
  10  13   0        1.53      -76.71     76.71 o
  11  13   0     3073.79     3516.23    170.91 o
   0  14   0      619.50      683.30     32.49 o
   1  14   0        5.03       12.36     13.34 o
   2  14   0     3100.35     3121.68     55.48 o
   3  14   0     7688.95     7582.95     85.58 o
   4  14   0     3712.32     3765.61     99.29 o
   5  14   0       70.52      114.31     43.77 o
   6  14   0        8.28       20.29     63.08 o
   7  14   0      801.93      722.50     80.60 o
   8  14   0      446.22      468.95     73.24 o
   9  14   0     3385.98     3830.31    164.37 o
  10  14   0     1658.73     1533.25    123.49 o
  11  14   0      383.00      520.98    113.75 o
   1  15   0       38.81       55.29     26.77 o
   2  15   0     7368.19     7196.34    107.27 o
   3  15   0     2242.32     2383.08     65.87 o
   4  15   0      386.56      379.40     58.87 o
   5  15   0    16255.87    15903.19    255.16 o
   6  15   0     1294.26     1233.26     79.98 o
   7  15   0      912.86      953.21     80.24 o
   8  15   0      122.65       70.17     65.93 o
   9  15   0       70.89      -69.53     69.53 o
  10  15   0     3259.32     3487.02    295.33 o
   0  16   0     1805.13     1449.91     68.33 o
   1  16   0     3999.37     3732.86     72.10 o
   2  16   0       73.67       53.70     33.52 o
   3  16   0      214.26      180.57     34.62 o
   4  16   0      210.60      114.62     50.61 o
   5  16   0     2543.51     2494.83     87.19 o
   6  16   0      304.07      321.32     61.52 o
   7  16   0     1240.73     1219.01     86.58 o
   8  16   0      459.13      480.03     88.15 o
   9  16   0       46.43       65.42     94.61 o
  10  16   0      496.21      391.07     97.69 o
   1  17   0     2658.69     2854.62     63.21 o
   2  17   0      233.47      296.75     34.20 o
   3  17   0      162.67      168.28     40.62 o
   4  17   0    12232.29    12351.50    188.24 o
   5  17   0      312.29      419.47     68.46 o
   6  17   0       35.73       90.02     49.12 o
   7  17   0     1197.41     1240.00     98.24 o
   8  17   0       37.15      -29.59     66.67 o
   9  17   0     1018.73     1019.94     96.67 o
   0  18   0       16.07       58.51     40.58 o
   1  18   0     3361.72     3396.37     70.12 o
   2  18   0       19.06       -2.01     29.56 o
   3  18   0     2582.78     2349.74     80.22 o
   4  18   0     4059.70     4057.47    106.43 o
   5  18   0     2014.01     2145.92     83.03 o
   6  18   0       37.18       19.84     53.50 o
   7  18   0     1080.27     1296.35     80.76 o
   8  18   0      129.38      112.22     74.54 o
   1  19   0     2425.92     2336.97     58.84 o
   2  19   0     4186.55     4443.74     96.16 o
   3  19   0      512.77      645.73     68.92 o
   4  19   0       28.26       16.26     56.74 o
   5  19   0      283.41      303.93     67.89 o
   6  19   0      125.33      197.78     70.62 o
   7  19   0        9.89      -78.14     78.14 o
   8  19   0       40.86       -1.63     79.51 o
   0  20   0       62.37      177.25     79.11 o
   1  20   0      560.21      640.37     53.20 o
   2  20   0      826.09      809.01     69.69 o
   3  20   0     2252.75     2424.89    205.37 o
   4  20   0     1652.55     1631.79     90.81 o
   5  20   0      881.49     1028.66     85.61 o
   6  20   0       49.90       52.31     71.82 o
   7  20   0      916.38     1055.59     97.71 o
   1  21   0       23.89      -92.85     92.85 o
   2  21   0      496.39      567.29     92.45 o
   3  21   0      241.41      310.68     62.98 o
   4  21   0      688.85      780.24     85.94 o
   5  21   0      279.43      290.75     69.95 o
   6  21   0      384.43      327.90    122.41 o
   0  22   0       29.64      116.79    148.08 o
   1  22   0      130.23      321.20    105.82 o
   2  22   0       49.83      162.86    125.68 o
   3  22   0      255.67      427.04    136.10 o
   4  22   0        3.60      -27.20    129.70 o
   1  23   0      116.86      -94.89     94.89 o
 -14   1   1     1879.77     2048.48    138.08 o
 -13   1   1        0.46      -95.28    108.13 o
 -12   1   1      735.06      655.78     74.07 o
 -11   1   1       44.79      -46.10     58.79 o
 -10   1   1      249.26      257.29     54.39 o
  -9   1   1        6.74       28.61     55.67 o
  -8   1   1     2723.28     2536.87     77.72 o
  -7   1   1     5986.04     5688.51    102.92 o
  -6   1   1      696.01      978.36     45.77 o
  -5   1   1     5735.66     6005.67     70.08 o
  -4   1   1       26.37       20.40     16.14 o
  -3   1   1    31186.46    31092.52    186.52 o
  -2   1   1      930.67      975.12     16.27 o
   1   1   1       63.31        5.80      6.79 o
   2   1   1       29.96       75.11     12.66 o
   3   1   1     1861.67     1877.14     33.93 o
   4   1   1     6118.73     6460.00     57.88 o
   5   1   1     3944.84     4000.74     61.00 o
   6   1   1     1055.33     1074.79     48.96 o
   7   1   1     5570.82     6196.40    109.28 o
   8   1   1       18.59       38.59     46.76 o
   9   1   1       32.30      -36.99     50.68 o
  10   1   1       44.49       56.81     49.75 o
  11   1   1       65.28      -15.75     57.65 o
  12   1   1     1109.19     1121.07    104.12 o
  13   1   1        1.34      -85.13     86.37 o
  14   1   1      886.39      926.25    124.60 o
 -14   2   1      756.12      679.49    148.80 o
 -13   2   1      949.04      965.79    108.38 o
 -12   2   1      897.76      951.03     77.60 o
 -11   2   1       56.70      128.84     57.54 o
 -10   2   1     1326.96     1310.19     74.72 o
  -9   2   1      232.37      217.99     54.66 o
  -8   2   1      501.65      528.56     52.91 o
  -7   2   1       10.25       49.82     39.55 o
  -6   2   1    15389.86    14557.81    161.17 o
  -5   2   1     4254.10     4260.96     65.90 o
  -4   2   1      238.50      108.44     16.60 o
  -3   2   1    12893.40    14044.98     92.52 o
  -2   2   1     6117.53     6724.65     46.40 o
  -1   2   1       60.38        4.06      6.86 o
   1   2   1    30178.99    29037.09    537.08 o
   2   2   1       73.66       34.45     13.67 o
   3   2   1       13.87       -3.97     15.64 o
   4   2   1     1113.51     1266.26     36.21 o
   5   2   1     1693.86     1641.75     42.12 o
   6   2   1    11884.82    10934.60    142.32 o
   7   2   1     2979.37     2455.68     71.92 o
   8   2   1      966.62      967.61     60.58 o
   9   2   1    12301.23    11900.16    177.60 o
  10   2   1     3683.44     3615.55    140.94 o
  11   2   1        0.01       65.60     60.94 o
  12   2   1      139.31      232.66     68.32 o
  13   2   1     1386.31     1555.01     96.81 o
  14   2   1      315.67      250.29    133.00 o
 -14   3   1       69.37      149.48    101.85 o
 -13   3   1      891.69      840.44     90.40 o
 -12   3   1      762.80      801.45     75.68 o
 -11   3   1     2583.06     2521.12     95.93 o
 -10   3   1     1118.92     1124.47     70.12 o
  -9   3   1    11286.34    11243.96    171.07 o
  -8   3   1     1183.77     1080.46     67.58 o
  -7   3   1     4635.76     4709.62     96.19 o
  -6   3   1     1102.91     1106.63     47.28 o
  -5   3   1     1334.00     1422.05     36.59 o
  -4   3   1       52.68       25.70     16.28 o
  -3   3   1     3290.31     3774.92     37.41 o
  -2   3   1     7309.26     7541.72     52.45 o
  -1   3   1     5239.53     5611.45     41.47 o
   0   3   1    32885.27    33715.86    209.85 o
   1   3   1    16543.30    17311.23    121.01 o
   2   3   1     1298.81     1422.99     33.78 o
   3   3   1    49138.13    51042.26    324.93 o
   4   3   1        1.46       -0.91     17.85 o
   5   3   1     2173.34     2310.26     51.14 o
   6   3   1     6409.19     6921.67     93.88 o
   7   3   1      155.09      145.52     43.60 o
   8   3   1        2.44       16.65     42.60 o
   9   3   1      333.61      361.06     57.02 o
  10   3   1     4516.28     4478.37    159.15 o
  11   3   1       73.83      -22.37     58.34 o
  12   3   1     2787.75     2723.50    106.93 o
  13   3   1      278.02      183.78     68.53 o
 -13   4   1      192.33      226.24     78.77 o
 -12   4   1      482.51      317.41     67.84 o
 -11   4   1      231.95      150.32     61.83 o
 -10   4   1     4008.67     3765.31    106.81 o
  -9   4   1      526.68      553.72     61.03 o
  -8   4   1     6794.38     7005.71    125.89 o
  -7   4   1      609.21      556.42     48.57 o
  -6   4   1        9.75       55.56     28.00 o
  -5   4   1    13319.55    13967.55    119.63 o
  -4   4   1      390.24      290.12     19.94 o
  -3   4   1       34.95       26.67     13.88 o
  -2   4   1    51395.28    53423.73    316.69 o
  -1   4   1    32626.79    33218.70    213.74 o
   0   4   1       21.33       11.93      6.42 o
   1   4   1     3989.47     4020.20     36.08 o
   2   4   1     2226.67     2206.66     27.35 o
   3   4   1     4736.92     4885.31     46.20 o
   4   4   1    17857.09    19241.22    151.32 o
   5   4   1     2763.49     2612.45     55.32 o
   6   4   1      261.32      284.31     34.84 o
   7   4   1      402.09      362.55     47.30 o
   8   4   1      161.76      208.24     50.95 o
   9   4   1     1982.33     2104.07     81.43 o
  10   4   1     2985.57     2837.68     95.65 o
  11   4   1     6773.15     6730.15    153.97 o
  12   4   1     1847.32     1757.75    103.85 o
  13   4   1       25.25      -74.98     74.98 o
 -13   5   1      514.86      499.53     79.33 o
 -12   5   1      413.51      344.67     69.71 o
 -11   5   1     2333.53     1969.15     96.13 o
 -10   5   1     1776.73     1768.74     84.54 o
  -9   5   1     2604.32     2690.25    117.87 o
  -8   5   1      674.47      752.70     60.83 o
  -7   5   1     8829.51     8212.61    125.38 o
  -6   5   1      680.74      705.29     38.02 o
  -5   5   1     8584.69     8870.50     92.77 o
  -4   5   1     1781.29     2252.22     40.16 o
  -3   5   1     2893.88     3110.93     39.52 o
  -2   5   1    32149.88    32367.18    195.31 o
  -1   5   1       26.55       40.06     10.02 o
   0   5   1     9893.11     9506.79     69.55 o
   1   5   1      632.62      580.33     16.72 o
   2   5   1    73667.52    76101.36    491.50 o
   3   5   1      965.28     1168.07     23.90 o
   4   5   1     5460.87     5327.25     64.89 o
   5   5   1     5898.25     6190.77     82.00 o
   6   5   1     1012.25      887.69     42.59 o
   7   5   1      853.76      830.79     56.52 o
   8   5   1     5753.54     5571.10    119.80 o
   9   5   1        6.76      -47.40     47.40 o
  10   5   1       97.59       16.18     56.41 o
  11   5   1      877.90     1223.23     81.44 o
  12   5   1      330.26      425.18     73.33 o
  13   5   1      701.55      609.95    141.19 o
 -13   6   1       52.77      -21.70     77.20 o
 -12   6   1     2796.20     3049.33    118.34 o
 -11   6   1        1.84      -57.12     57.12 o
 -10   6   1      887.63      709.80     68.69 o
  -9   6   1     6412.10     5585.20    123.95 o
  -8   6   1      554.69      431.58     57.41 o
  -7   6   1      579.91      573.53     48.66 o
  -6   6   1     7303.80     6953.81    112.01 o
  -5   6   1    15841.88    17197.03    157.68 o
  -4   6   1      375.15      222.76     22.93 o
  -3   6   1     2352.17     1982.64     32.19 o
  -2   6   1    13876.74    14159.03     93.51 o
  -1   6   1     1046.21     1081.91     21.03 o
   0   6   1    62034.52    62485.33    404.35 o
   1   6   1      823.91     1014.92     18.04 o
   2   6   1     5557.02     5357.45     48.27 o
   3   6   1      362.28      226.35     16.66 o
   4   6   1        4.27       -0.13     19.89 o
   5   6   1     1901.34     1703.11     42.88 o
   6   6   1    11417.73    10378.83    127.73 o
   7   6   1     1297.69     1231.74     62.20 o
   8   6   1       33.62        2.07     48.46 o
   9   6   1     6072.64     5748.15    126.41 o
  10   6   1     9246.19     9216.24    171.34 o
  11   6   1      586.28      490.39     72.08 o
  12   6   1       20.41       89.34     69.42 o
  13   6   1     1984.21     1687.71    114.94 o
 -13   7   1     2075.87     1916.74    119.94 o
 -12   7   1      128.91        6.42     74.80 o
 -11   7   1     1213.94     1354.07     85.23 o
 -10   7   1     5187.76     5581.86    134.56 o
  -9   7   1       36.96       -1.94     51.30 o
  -8   7   1      384.71      445.61     68.46 o
  -7   7   1     1258.74     1270.09     59.55 o
  -6   7   1     5178.93     5060.85     79.70 o
  -5   7   1      162.51      232.79     27.97 o
  -4   7   1     1937.40     2368.50     43.26 o
  -3   7   1     4709.07     4295.90     47.41 o
  -2   7   1     2584.99     2683.58     33.14 o
  -1   7   1     1852.01     1827.96     26.39 o
   0   7   1     1793.83     1561.38     31.38 o
   1   7   1     6668.55     6699.12     51.06 o
   2   7   1     1923.49     1970.81     28.93 o
   3   7   1      245.79      287.29     18.38 o
   4   7   1        7.50       57.35     21.03 o
   5   7   1     6044.78     5954.82     75.99 o
   6   7   1     5783.53     5250.06     85.27 o
   7   7   1      692.46      595.75     46.94 o
   8   7   1     1323.28     1216.69     70.06 o
   9   7   1     6338.20     5992.46    134.06 o
  10   7   1     2400.77     2256.34     95.20 o
  11   7   1     1091.26     1000.50     79.54 o
  12   7   1       86.78      -21.99     74.44 o
  13   7   1        4.92      -37.59     91.01 o
 -13   8   1     1430.65     1666.16    125.44 o
 -12   8   1     3728.33     3834.37    177.07 o
 -11   8   1     1818.66     1851.28    101.26 o
 -10   8   1      640.86      551.03     66.78 o
  -9   8   1       22.24      -26.54     47.79 o
  -8   8   1     2224.25     2104.38    105.15 o
  -7   8   1      271.14      203.35     38.97 o
  -6   8   1     1670.68     1583.42     51.23 o
  -5   8   1     5036.31     4677.94     67.85 o
  -4   8   1        2.03      -21.80     21.80 o
  -3   8   1      461.32      823.06     28.43 o
  -2   8   1     1151.11     1472.49     25.01 o
  -1   8   1      652.78      625.73     24.34 o
   0   8   1    11807.71    11022.60     97.45 o
   1   8   1    10072.68     9234.66     63.98 o
   2   8   1       22.47       37.93      8.01 o
   3   8   1       28.23        1.29     15.65 o
   4   8   1    12499.69    11754.82    113.44 o
   5   8   1      699.81      621.34     32.75 o
   6   8   1     1390.30     1243.37     49.99 o
   7   8   1     7310.48     7380.39    111.53 o
   8   8   1     1615.33     1637.77     74.95 o
   9   8   1       72.31      120.99     51.85 o
  10   8   1      220.19      319.56     63.45 o
  11   8   1       47.80       52.36     72.88 o
  12   8   1      874.83     1008.94    135.55 o
  13   8   1      212.92      213.88    115.67 o
 -13   9   1      513.01      163.37    125.43 o
 -12   9   1       62.14      -32.63     73.12 o
 -11   9   1     1546.83     1495.50    103.58 o
 -10   9   1     1409.11     1228.03     85.52 o
  -9   9   1     1548.74     1646.15     79.17 o
  -8   9   1     1449.18     1271.58     67.37 o
  -7   9   1      111.82       97.28     37.83 o
  -6   9   1        7.92       13.70     31.87 o
  -5   9   1     7549.01     7390.39     98.20 o
  -4   9   1     6074.55     5844.77     67.47 o
  -3   9   1     1039.93     1033.78     31.06 o
  -2   9   1      314.89      256.37     16.93 o
  -1   9   1       46.71        5.21      6.46 o
   0   9   1     3205.10     3444.39     35.80 o
   1   9   1     2200.73     2172.37     26.87 o
   2   9   1     5744.65     5727.37     56.59 o
   3   9   1     2505.82     2015.47     44.91 o
   4   9   1      717.96      671.86     30.07 o
   5   9   1     2273.79     2297.68     65.83 o
   6   9   1      694.88      701.87     44.51 o
   7   9   1     1138.94     1146.55     54.89 o
   8   9   1    10379.20     9669.25    159.99 o
   9   9   1       76.44       48.64     52.16 o
  10   9   1        2.17      -64.60     64.60 o
  11   9   1     2089.55     1801.60    103.89 o
  12   9   1     1388.46     1176.93    103.29 o
 -12  10   1     2001.95     1991.59    118.11 o
 -11  10   1        7.98      -63.22     63.22 o
 -10  10   1        1.49      -30.46     61.33 o
  -9  10   1      578.28      721.93     72.69 o
  -8  10   1     3469.95     3602.91     97.71 o
  -7  10   1     1345.84     1423.99     64.12 o
  -6  10   1       11.37       29.32     35.48 o
  -5  10   1     2732.69     2688.81     55.01 o
  -4  10   1     3964.77     3634.09     56.15 o
  -3  10   1     5013.71     4705.96     56.10 o
  -2  10   1     3527.98     3577.07     50.70 o
  -1  10   1     1445.51     1349.95     31.51 o
   0  10   1    15380.06    15692.96    126.18 o
   1  10   1    11480.81    11559.35     88.00 o
   2  10   1     1119.98     1234.00     23.37 o
   3  10   1      489.83      573.60     30.04 o
   4  10   1        7.01       -8.94     22.14 o
   5  10   1      206.08      152.98     28.66 o
   6  10   1      447.10      407.84     40.44 o
   7  10   1      146.91      190.85     51.02 o
   8  10   1        1.18      -31.79     44.48 o
   9  10   1      133.34      220.85     63.37 o
  10  10   1     3411.29     3807.59    132.55 o
  11  10   1     2110.57     2016.28    112.07 o
  12  10   1      536.87      478.14    108.65 o
 -12  11   1       20.22      -24.68    105.57 o
 -11  11   1     1114.05     1068.63     91.68 o
 -10  11   1     2039.06     2044.96    103.60 o
  -9  11   1      912.74      800.92     75.37 o
  -8  11   1     2023.64     2087.09     97.41 o
  -7  11   1     2670.62     2743.78     80.89 o
  -6  11   1     1167.16     1099.29     51.86 o
  -5  11   1      113.69       88.14     29.00 o
  -4  11   1     1866.20     1981.94     51.65 o
  -3  11   1       38.90       76.76     20.29 o
  -2  11   1     1341.42     1222.03     35.64 o
  -1  11   1     2330.30     2002.75     40.92 o
   0  11   1      373.46      339.77     19.38 o
   1  11   1      405.92      366.09     16.13 o
   2  11   1    10326.37    10126.99     82.70 o
   3  11   1     1883.45     1830.46     46.65 o
   4  11   1        4.84       40.90     23.39 o
   5  11   1     8232.22     8490.83    108.65 o
   6  11   1      411.84      455.16     51.92 o
   7  11   1      107.20      112.69     47.14 o
   8  11   1      316.08      283.47     75.77 o
   9  11   1     2720.87     2665.81    110.90 o
  10  11   1      142.42      115.73     68.37 o
  11  11   1        1.93       53.17     67.41 o
  12  11   1     2026.84     2090.60    131.07 o
 -12  12   1      732.09      659.23    121.90 o
 -11  12   1      660.29      691.03    112.78 o
 -10  12   1       40.99      -78.79     94.02 o
  -9  12   1     7168.39     7540.99    158.44 o
  -8  12   1     1084.41     1275.12     77.94 o
  -7  12   1     2128.11     2408.09     92.53 o
  -6  12   1     6084.41     6292.76    104.70 o
  -5  12   1      889.15      826.58     38.32 o
  -4  12   1     1063.52     1107.76     36.26 o
  -3  12   1     2039.59     1996.23     47.69 o
  -2  12   1      144.97       78.22     22.37 o
  -1  12   1     1888.86     1886.29     44.68 o
   0  12   1      103.59      110.99     15.28 o
   1  12   1       43.89       59.14     14.36 o
   2  12   1       26.87       13.96     15.50 o
   3  12   1     5845.39     5954.11     74.99 o
   4  12   1    14627.87    14323.56    153.53 o
   5  12   1     3013.28     2953.91     61.34 o
   6  12   1      786.09      738.39     60.11 o
   7  12   1     1073.55     1022.45     90.75 o
   8  12   1      226.32      291.13     81.99 o
   9  12   1        3.31      -23.72     67.30 o
  10  12   1      993.32     1006.94     85.69 o
  11  12   1      700.33      705.74    109.70 o
  12  12   1      149.57      291.13     98.58 o
 -11  13   1     1912.05     1841.80    139.84 o
 -10  13   1        3.43      -43.98    115.93 o
  -9  13   1      262.23      307.32     82.84 o
  -8  13   1     3400.38     3491.95    126.43 o
  -7  13   1        8.71      -34.09     47.43 o
  -6  13   1       94.78       49.91     47.28 o
  -5  13   1     4265.06     4307.23     84.36 o
  -4  13   1    14014.47    13952.40    130.46 o
  -3  13   1     2249.80     2042.53     47.52 o
  -2  13   1       17.14        5.39      9.88 o
  -1  13   1     9886.84     9951.86    100.16 o
   0  13   1       13.54       18.52     14.98 o
   1  13   1      842.63      953.08     28.02 o
   2  13   1      693.34      717.14     24.69 o
   3  13   1      918.43      841.44     29.34 o
   4  13   1     9423.61     9177.25    112.75 o
   5  13   1       66.11       78.07     45.45 o
   6  13   1        1.99      -36.57     50.46 o
   7  13   1      458.79      452.73     59.15 o
   8  13   1     1559.06     1653.89    102.62 o
   9  13   1     1303.97     1251.58    109.33 o
  10  13   1      722.29      620.35    158.17 o
  11  13   1      916.16     1093.05    117.71 o
 -11  14   1      158.63      173.39     97.13 o
 -10  14   1       40.26       24.88     84.33 o
  -9  14   1      164.73      132.01     71.76 o
  -8  14   1       28.93      -57.75     60.30 o
  -7  14   1     2462.11     2351.81    131.73 o
  -6  14   1     3186.45     2860.18    105.97 o
  -5  14   1     5123.27     4896.32    111.21 o
  -4  14   1     6049.04     5906.17    107.19 o
  -3  14   1     2118.14     2096.89     48.35 o
  -2  14   1       45.53       12.79     14.75 o
  -1  14   1      319.29      327.98     21.45 o
   0  14   1      570.32      462.67     22.29 o
   1  14   1     1607.95     1530.25     31.13 o
   2  14   1     1801.28     1800.15     37.17 o
   3  14   1       13.26       16.02     25.23 o
   4  14   1      578.31      612.82     48.13 o
   5  14   1     1079.84     1108.81     61.92 o
   6  14   1     1519.61     1543.21     75.92 o
   7  14   1     3315.15     3116.46    117.57 o
   8  14   1      227.90      189.00     71.39 o
   9  14   1       71.61       60.67     68.48 o
  10  14   1      418.18      344.39     84.36 o
  11  14   1      192.66       29.55    135.63 o
 -10  15   1     1389.91     1850.18    155.96 o
  -9  15   1        0.49       43.72     74.62 o
  -8  15   1       79.13       51.18     65.67 o
  -7  15   1        3.83       31.11     58.91 o
  -6  15   1      375.09      304.22     59.44 o
  -5  15   1      826.85      903.99     69.77 o
  -4  15   1     3013.53     2863.99    125.38 o
  -3  15   1        2.22       60.70     33.28 o
  -2  15   1     1608.07     1428.69     63.96 o
  -1  15   1      397.64      480.56     32.74 o
   0  15   1       28.44      -23.66     23.66 o
   1  15   1     2333.37     2283.81     71.85 o
   2  15   1     5916.37     5999.88     90.56 o
   3  15   1      686.58      681.00     49.77 o
   4  15   1       67.99      118.63     43.60 o
   5  15   1        8.00      -47.89     47.89 o
   6  15   1      695.04      812.39     71.52 o
   7  15   1     1312.90     1380.61     89.72 o
   8  15   1      363.30      273.22     71.93 o
   9  15   1        2.59      -79.61     79.61 o
  10  15   1      883.69      964.85    165.34 o
 -10  16   1      199.13      278.44    119.83 o
  -9  16   1      358.70      223.09     79.77 o
  -8  16   1        8.61        9.35     65.92 o
  -7  16   1      325.50      259.61     70.85 o
  -6  16   1      195.06      146.09     61.06 o
  -5  16   1      296.82      411.03     90.91 o
  -4  16   1     2621.22     2888.66     89.98 o
  -3  16   1       46.84       52.66     33.34 o
  -2  16   1      219.41      173.13     44.36 o
  -1  16   1     4188.40     4167.47     76.13 o
   0  16   1     1105.19      992.67     40.12 o
   1  16   1     3365.07     3220.80     79.09 o
   2  16   1       16.56       61.56     28.09 o
   3  16   1     1376.34     1284.16     61.71 o
   4  16   1      241.10      244.64     43.92 o
   5  16   1        0.15       11.02     44.29 o
   6  16   1       85.77        5.70     56.79 o
   7  16   1       10.91        5.03     61.22 o
   8  16   1      736.93      740.03     81.91 o
   9  16   1      740.66      784.24     89.82 o
  10  16   1       72.67       66.18     96.30 o
  -9  17   1       17.71      -82.96     82.96 o
  -8  17   1      257.57      367.19     90.75 o
  -7  17   1      390.99      369.19    107.66 o
  -6  17   1       53.44       56.75     66.87 o
  -5  17   1      960.41      929.81     63.83 o
  -4  17   1        7.05       19.21     43.51 o
  -3  17   1      321.23      328.47     46.72 o
  -2  17   1      826.42      813.90     45.08 o
  -1  17   1      110.30      172.20     30.49 o
   0  17   1        5.81      -13.28     26.53 o
   1  17   1      236.51      254.19     43.69 o
   2  17   1      143.41      221.36     44.05 o
   3  17   1       31.42      119.49     37.45 o
   4  17   1       89.75      106.22     54.67 o
   5  17   1      651.93      713.79     59.11 o
   6  17   1      907.83      841.83     65.18 o
   7  17   1      942.78      770.90     77.74 o
   8  17   1       40.55      -10.50     90.09 o
   9  17   1        0.82        2.83     86.37 o
  -8  18   1     1364.79     1516.63    148.11 o
  -7  18   1      372.16      246.11    105.84 o
  -6  18   1      398.85      347.96     59.06 o
  -5  18   1        0.00      -44.51     58.64 o
  -4  18   1     1638.81     1770.44     76.39 o
  -3  18   1     1308.72     1474.42     56.81 o
  -2  18   1        6.36      -27.63     31.68 o
  -1  18   1      951.25      927.70     41.20 o
   0  18   1      449.63      443.39     33.75 o
   1  18   1     2234.53     2158.00     79.41 o
   2  18   1        3.34       41.06     48.39 o
   3  18   1        9.31       59.40     42.21 o
   4  18   1      842.46      777.80     68.92 o
   5  18   1       13.43        4.87     43.35 o
   6  18   1       30.77       -6.48     52.74 o
   7  18   1        2.84      -46.66     69.60 o
   8  18   1     1554.92     1499.49    158.63 o
  -8  19   1      805.27      834.89    144.88 o
  -7  19   1       13.82      -28.53     56.62 o
  -6  19   1      310.58      326.91     58.58 o
  -5  19   1      426.35      427.52     53.65 o
  -4  19   1       69.35      128.03     46.89 o
  -3  19   1      327.66      311.79     44.08 o
  -2  19   1      390.63      369.94     42.78 o
  -1  19   1      130.96      124.16     42.70 o
   0  19   1      808.51      794.76    103.26 o
   1  19   1      136.75      126.04     45.98 o
   2  19   1     1471.07     1583.47     83.56 o
   3  19   1      598.97      531.04     69.84 o
   4  19   1      160.18      217.04     62.24 o
   5  19   1      343.95      374.85     69.27 o
   6  19   1      284.28      170.87     73.34 o
   7  19   1        0.05      -74.11     75.76 o
   8  19   1       52.55       61.84    131.86 o
  -7  20   1      498.51      614.97    100.58 o
  -6  20   1      326.73      277.57     74.47 o
  -5  20   1      144.78       99.75     62.60 o
  -4  20   1      874.50      941.70     79.46 o
  -3  20   1        5.02      -13.05     81.00 o
  -2  20   1      670.75      660.80     46.49 o
  -1  20   1      559.77      523.39     62.40 o
   0  20   1      526.34      466.99     64.66 o
   1  20   1       71.80      137.79     45.24 o
   2  20   1       44.84       55.81     46.25 o
   3  20   1      135.39      114.99     58.58 o
   4  20   1       64.33      184.80     64.17 o
   5  20   1     1461.47     1418.10    122.57 o
   6  20   1       15.22      -79.11     79.11 o
   7  20   1       66.22      215.09    110.30 o
  -6  21   1       37.87      -68.05     68.05 o
  -5  21   1      969.78     1079.76     90.45 o
  -4  21   1     1805.77     1859.49     94.25 o
  -3  21   1       15.42      -67.10     67.10 o
  -2  21   1      679.52      888.17    172.92 o
  -1  21   1      963.63      946.82    110.83 o
   0  21   1      196.91      251.41     94.14 o
   1  21   1      159.41      218.70     57.35 o
   2  21   1      441.24      427.37     59.85 o
   3  21   1      308.57      387.63     78.53 o
   4  21   1      465.30      437.63     98.94 o
   5  21   1       29.70      -41.69     70.42 o
  -4  22   1       25.86       96.75    120.90 o
  -3  22   1      469.73      467.74    126.64 o
  -2  22   1       42.71      160.72     93.47 o
  -1  22   1      100.90       96.12    105.16 o
   0  22   1       96.64      174.56    104.75 o
   1  22   1       75.93      111.09    104.71 o
   2  22   1       18.70       31.27    102.81 o
   3  22   1      388.31      502.72    214.22 o
   4  22   1      987.85     1290.33    115.49 o
  -1  23   1      146.60      263.78    109.63 o
   0  23   1       88.41      -46.46     91.69 o
   1  23   1       71.06      137.19    127.57 o
 -14   0   2     2015.36     1780.18    261.41 o
 -13   0   2     1156.99     1312.24    126.31 o
 -12   0   2    23115.17    23787.14    431.92 o
 -11   0   2     6445.81     6578.05    200.24 o
 -10   0   2        0.37      -34.98     92.18 o
  -9   0   2        5.93      -37.61     75.77 o
  -8   0   2    10546.35     9506.06    204.58 o
  -7   0   2      787.33      513.93     67.50 o
  -6   0   2        3.78      104.18     41.92 o
  -5   0   2     4050.09     3488.61     65.84 o
  -4   0   2     6367.72     6895.12     80.87 o
  -3   0   2       97.41      197.14     21.27 o
  -2   0   2    17293.26    16969.26    138.37 o
   2   0   2    25239.63    25986.19    248.44 o
   3   0   2     5583.68     5484.21     75.46 o
   4   0   2    14059.54    13792.61    175.15 o
   5   0   2       50.12       98.54     28.58 o
   6   0   2     1507.55     1371.11     74.19 o
   7   0   2     4065.79     3834.79    126.87 o
   8   0   2    21483.22    21877.67    362.03 o
   9   0   2     4132.62     4585.40    162.85 o
  10   0   2     1910.94     2154.60    145.64 o
  11   0   2     3904.83     4509.97    247.03 o
  12   0   2     1878.04     1823.25    123.72 o
  13   0   2      954.11     1091.86    199.10 o
  14   0   2     2554.12     2682.15    170.89 o
 -14   1   2        8.35       11.71    135.75 o
 -13   1   2     1015.40      877.98    107.53 o
 -12   1   2     1936.22     1765.65     92.43 o
 -11   1   2      613.25      529.18     72.05 o
 -10   1   2     3027.83     2905.42     94.58 o
  -9   1   2     1431.52     1395.75     69.86 o
  -8   1   2     3177.46     2770.63     84.45 o
  -7   1   2     4763.78     5511.56    100.14 o
  -6   1   2     3274.53     3530.75     65.93 o
  -5   1   2    10936.40    11044.11     96.36 o
  -4   1   2    10576.75    10235.07     72.91 o
  -3   1   2       16.46      147.03     17.73 o
  -2   1   2     7457.23     7005.68     45.15 o
   1   1   2      338.67      267.07     24.13 o
   2   1   2     7823.26     7831.04     62.47 o
   3   1   2    62018.71    62423.58    397.57 o
   4   1   2    20605.55    21174.63    149.67 o
   5   1   2      991.76     1290.37     39.77 o
   6   1   2     3458.21     3311.10     74.29 o
   7   1   2      783.18      790.97     50.62 o
   8   1   2     1069.36     1392.78     68.76 o
   9   1   2      535.06      707.83     66.04 o
  10   1   2     1499.20     1449.53     75.72 o
  11   1   2     1422.02     1222.77     78.51 o
  12   1   2      392.19      318.96    104.18 o
  13   1   2       18.96      -53.13     93.65 o
  14   1   2      335.84      450.18    107.42 o
 -14   2   2     1636.62     1460.25    126.96 o
 -13   2   2      239.59       33.95     69.49 o
 -12   2   2     1528.26     1415.35     85.34 o
 -11   2   2     1504.44     1421.93     83.22 o
 -10   2   2     2913.14     3030.73     95.59 o
  -9   2   2      664.00      690.01     62.60 o
  -8   2   2      763.47      685.52     56.63 o
  -7   2   2      355.05      509.07     42.93 o
  -6   2   2     3600.59     3449.70     65.64 o
  -5   2   2     2633.36     3228.54     48.90 o
  -4   2   2     2154.49     2185.68     31.02 o
  -3   2   2     3382.72     3081.66     32.20 o
  -2   2   2    42765.61    43519.38    231.30 o
  -1   2   2     1451.15     1457.81     20.36 o
   0   2   2     7351.19     4263.37    125.17 o
   1   2   2    14947.67    13901.34    314.04 o
   2   2   2     3855.96     4176.45     41.15 o
   3   2   2      144.38      225.73     17.17 o
   4   2   2    16434.04    16749.21    122.91 o
   5   2   2    17435.99    17232.87    167.55 o
   6   2   2       19.08       -8.30     32.53 o
   7   2   2      273.75      230.85     45.71 o
   8   2   2      585.02      684.55     56.41 o
   9   2   2      241.12      196.82     58.11 o
  10   2   2        6.13       27.62     50.83 o
  11   2   2      257.00      228.93     60.20 o
  12   2   2      247.60      298.47     84.16 o
  13   2   2     1717.67     1639.97     94.74 o
 -14   3   2       24.93       40.85    112.15 o
 -13   3   2     1589.02     1776.48     98.51 o
 -12   3   2     3684.24     3794.22    122.29 o
 -11   3   2      557.88      381.14     65.65 o
 -10   3   2       62.11       29.92     54.26 o
  -9   3   2     1522.48     1525.35     75.33 o
  -8   3   2     4296.24     4435.58    103.42 o
  -7   3   2    15945.26    15248.45    176.04 o
  -6   3   2    12391.29    12819.01    141.86 o
  -5   3   2      970.08      854.80     30.63 o
  -4   3   2       87.97       28.81     15.43 o
  -3   3   2     9180.25    10182.59     69.08 o
  -2   3   2      110.18       97.22     15.09 o
  -1   3   2   246366.55   244440.38   1408.44 o
   0   3   2     5676.99     5232.97     49.34 o
   1   3   2    25506.55    25069.14    183.72 o
   2   3   2    22888.29    24158.27    168.78 o
   3   3   2     6551.85     6247.80     57.02 o
   4   3   2     9812.77     9462.62     81.22 o
   5   3   2     8944.13     9454.01    107.12 o
   6   3   2     3965.86     4147.88     71.39 o
   7   3   2       14.62      -28.60     37.67 o
   8   3   2     4723.93     4787.33    104.34 o
   9   3   2     5216.00     5580.27    117.96 o
  10   3   2       13.13       50.15     51.01 o
  11   3   2      823.85      829.85     70.65 o
  12   3   2     8028.71     8575.94    170.71 o
  13   3   2     1110.30     1112.80    132.68 o
 -14   4   2      106.07       55.66    100.61 o
 -13   4   2        0.14      -70.42     71.19 o
 -12   4   2       52.05       37.94     57.46 o
 -11   4   2        6.42       27.76     57.09 o
 -10   4   2      224.53      285.23     55.83 o
  -9   4   2     1776.29     1667.47     75.42 o
  -8   4   2    14050.97    14303.50    189.57 o
  -7   4   2      934.12      784.63     46.94 o
  -6   4   2      682.54      882.29     39.49 o
  -5   4   2     4438.41     4095.67     54.29 o
  -4   4   2     1068.31     1062.50     30.17 o
  -3   4   2     8127.02     8101.26     59.69 o
  -2   4   2    18199.70    19372.68    117.84 o
  -1   4   2    13476.88    14218.70     89.44 o
   0   4   2     2778.50     2381.72     33.51 o
   1   4   2    91060.18    92034.46    720.86 o
   2   4   2      592.55      614.72     17.41 o
   3   4   2      737.21      732.76     22.17 o
   4   4   2    26854.08    29174.75    227.96 o
   5   4   2     3203.89     3451.21     63.63 o
   6   4   2     1247.28     1344.01     59.85 o
   7   4   2     2788.41     2880.69     88.00 o
   8   4   2       32.91       26.97     45.67 o
   9   4   2     1221.10     1151.63     68.76 o
  10   4   2      708.55      680.79     82.61 o
  11   4   2      306.14      305.96     68.77 o
  12   4   2     1754.48     1853.91    102.24 o
  13   4   2     2703.50     2903.25    124.77 o
 -13   5   2       57.97       41.76     72.92 o
 -12   5   2      680.64      680.68     81.10 o
 -11   5   2       11.78       -8.52     57.13 o
 -10   5   2      233.74      216.45     58.47 o
  -9   5   2     1720.70     1792.75     83.06 o
  -8   5   2     2031.75     2122.32     75.68 o
  -7   5   2     5338.07     5272.24     99.29 o
  -6   5   2     3761.53     3409.90     65.60 o
  -5   5   2       24.35       -2.55     23.02 o
  -4   5   2     5117.56     4731.33     54.63 o
  -3   5   2     5732.45     6123.01     49.14 o
  -2   5   2     7900.64     8876.80     61.38 o
  -1   5   2    28555.34    30628.02    186.09 o
   0   5   2      134.40      256.52      8.60 o
   1   5   2       32.22       68.91      8.39 o
   2   5   2    12274.62    13009.11    101.81 o
   3   5   2     8284.59     8262.46     68.50 o
   4   5   2     3559.44     3914.79     56.52 o
   5   5   2     1858.76     1809.91     49.46 o
   6   5   2     4794.75     4250.07     75.19 o
   7   5   2     4249.13     4035.55    123.08 o
   8   5   2     2564.70     2604.00     90.78 o
   9   5   2        6.82       19.23     51.75 o
  10   5   2     2112.25     2117.75     92.01 o
  11   5   2      233.74      280.37     67.98 o
  12   5   2       54.18      106.21     67.22 o
  13   5   2     1058.30      948.70    102.81 o
 -13   6   2      572.91      341.56     88.19 o
 -12   6   2      332.18      262.22     70.29 o
 -11   6   2     2279.39     2233.37     98.68 o
 -10   6   2      235.88      207.44     60.85 o
  -9   6   2        0.83        4.20     51.87 o
  -8   6   2      646.16      684.56     57.20 o
  -7   6   2     2760.67     2620.93     86.29 o
  -6   6   2        0.72       30.67     30.23 o
  -5   6   2      782.91      749.32     32.01 o
  -4   6   2      306.06      230.27     22.34 o
  -3   6   2     1994.72     1771.79     27.14 o
  -2   6   2    24273.70    24889.32    149.95 o
  -1   6   2     1603.82     1468.94     22.81 o
   0   6   2     1609.87     1200.50     15.93 o
   1   6   2     7172.82     7058.49     49.63 o
   2   6   2     1376.63     1415.61     25.25 o
   3   6   2       36.05        6.14     15.08 o
   4   6   2       65.65       50.52     22.57 o
   5   6   2      379.44      376.84     31.22 o
   6   6   2     5670.37     6039.63     91.83 o
   7   6   2     3093.32     3166.48     90.44 o
   8   6   2      868.09      786.10     65.34 o
   9   6   2     1169.96      943.79     68.94 o
  10   6   2     2014.39     2192.53     94.44 o
  11   6   2     1665.55     1539.29     87.38 o
  12   6   2        6.28       44.89     75.49 o
  13   6   2     2669.86     2878.41    156.51 o
 -13   7   2       62.34      -33.28    100.14 o
 -12   7   2        3.67      -66.26     66.26 o
 -11   7   2      409.27      609.83     73.28 o
 -10   7   2      471.90      387.43     60.92 o
  -9   7   2     1450.17     1421.77     74.96 o
  -8   7   2       69.58       55.40     47.80 o
  -7   7   2     1605.05     1683.68     63.21 o
  -6   7   2      895.05     1041.67     44.62 o
  -5   7   2    23480.91    23783.26    207.11 o
  -4   7   2      687.15      829.09     29.29 o
  -3   7   2     2059.30     1823.88     33.71 o
  -2   7   2    54668.41    57749.00    347.44 o
  -1   7   2      596.08      843.88     21.20 o
   0   7   2      257.77      216.42     11.68 o
   1   7   2       31.53       44.23      9.02 o
   2   7   2      130.84      297.02     15.99 o
   3   7   2     4634.65     4530.87     49.28 o
   4   7   2    13922.16    13415.43    132.26 o
   5   7   2      316.91      376.48     30.86 o
   6   7   2       27.78       51.42     32.81 o
   7   7   2      631.05      578.09     45.92 o
   8   7   2     4213.90     4136.53    123.79 o
   9   7   2       47.41       93.47     51.71 o
  10   7   2      680.53      617.50     69.21 o
  11   7   2      131.57      -52.23     68.57 o
  12   7   2      178.66      290.21     82.58 o
  13   7   2        6.84      -81.70     81.70 o
 -13   8   2      189.15      150.02    138.52 o
 -12   8   2      581.30      561.61    140.13 o
 -11   8   2     1211.85     1291.89    101.34 o
 -10   8   2        7.98       39.11     56.75 o
  -9   8   2        3.11       37.79     48.93 o
  -8   8   2      477.05      513.21     52.97 o
  -7   8   2     3656.96     3138.73     82.23 o
  -6   8   2       69.40      114.11     33.30 o
  -5   8   2      373.03      431.55     31.08 o
  -4   8   2     8669.80     8916.62     87.70 o
  -3   8   2       99.73      177.57     19.37 o
  -2   8   2     3287.04     3417.62     35.57 o
  -1   8   2     5616.93     5797.58     51.43 o
   0   8   2     2437.65     2592.59     27.25 o
   1   8   2     5396.07     5587.43     43.74 o
   2   8   2     5128.36     5274.39     54.64 o
   3   8   2       52.60       21.43     14.49 o
   4   8   2       16.00       20.31     22.52 o
   5   8   2     5662.87     5563.84     85.26 o
   6   8   2      290.04      366.16     39.06 o
   7   8   2      118.11      147.85     40.83 o
   8   8   2      125.74       99.98     49.45 o
   9   8   2     1160.15      992.40     70.50 o
  10   8   2      193.42       60.40     62.62 o
  11   8   2      444.71      521.09     81.91 o
  12   8   2     2034.91     2060.24    117.19 o
  13   8   2       56.89      -83.12     86.36 o
 -13   9   2      208.22      173.50     98.46 o
 -12   9   2       35.22      -44.34     74.83 o
 -11   9   2     2118.64     1890.03    106.10 o
 -10   9   2        4.52      -45.76     55.23 o
  -9   9   2     1560.92     1543.55     77.05 o
  -8   9   2     5170.00     5181.61    107.63 o
  -7   9   2      279.81      250.54     46.82 o
  -6   9   2      388.79      389.74     42.16 o
  -5   9   2     6468.07     7367.70     87.15 o
  -4   9   2     1821.80     1916.88     56.00 o
  -3   9   2     5721.19     6064.17     64.58 o
  -2   9   2      875.51      814.70     24.00 o
  -1   9   2     1390.25     1300.42     29.44 o
   0   9   2       51.64       88.96     11.69 o
   1   9   2      820.18      705.73     17.23 o
   2   9   2      155.10      209.85     13.45 o
   3   9   2      228.79      289.71     25.42 o
   4   9   2     1852.66     1770.90     47.84 o
   5   9   2     2293.02     2054.77     54.66 o
   6   9   2     2436.90     2438.64     64.19 o
   7   9   2     2786.92     2860.67     81.83 o
   8   9   2       44.42      -16.90     43.77 o
   9   9   2       58.73       71.08     51.85 o
  10   9   2     2483.44     2495.87    113.85 o
  11   9   2      113.56      118.11     70.35 o
  12   9   2        0.26       55.82     75.57 o
 -12  10   2      479.50      443.31     93.68 o
 -11  10   2      775.73      834.73    110.43 o
 -10  10   2      503.80      509.18     75.98 o
  -9  10   2     3124.99     2985.16     99.91 o
  -8  10   2        9.92       13.18     42.42 o
  -7  10   2     1891.03     2054.63     75.23 o
  -6  10   2     1255.40     1161.53     46.09 o
  -5  10   2      158.51      126.64     29.12 o
  -4  10   2     3088.32     3221.07     51.45 o
  -3  10   2     8862.84     8969.18     85.95 o
  -2  10   2     1584.53     1464.77     33.19 o
  -1  10   2     4739.53     4767.30     55.52 o
   0  10   2     2501.79     2599.56     30.04 o
   1  10   2    10032.42    10319.12     80.68 o
   2  10   2     1035.01      884.14     24.40 o
   3  10   2      715.71      738.91     30.73 o
   4  10   2      168.13      171.18     25.95 o
   5  10   2      187.48      168.06     30.93 o
   6  10   2     4003.98     3847.02     78.06 o
   7  10   2       58.11       43.59     44.70 o
   8  10   2     2680.53     2661.95     90.06 o
   9  10   2      463.21      509.63     78.26 o
  10  10   2        3.50      -40.32     62.34 o
  11  10   2        0.46      -74.34     74.34 o
  12  10   2       19.58       35.30     78.88 o
 -12  11   2       44.05     -105.46    105.46 o
 -11  11   2     1654.56     1726.52    102.40 o
 -10  11   2     1883.91     2109.57    103.26 o
  -9  11   2      165.34      182.99     67.10 o
  -8  11   2     1787.48     1812.69     76.79 o
  -7  11   2      432.70      376.36     44.30 o
  -6  11   2     1247.53     1461.02     51.83 o
  -5  11   2       30.46       41.46     28.66 o
  -4  11   2     2847.25     3129.72     51.22 o
  -3  11   2      806.52      781.94     28.96 o
  -2  11   2     7019.28     7308.62     90.00 o
  -1  11   2      631.20      645.31     19.30 o
   0  11   2      334.87      341.06     14.32 o
   1  11   2     2775.25     2769.65     32.03 o
   2  11   2     6491.45     6408.02     53.02 o
   3  11   2       35.15        5.76     17.88 o
   4  11   2       27.72       18.06     25.36 o
   5  11   2      201.50      203.69     31.93 o
   6  11   2      679.91      609.53     55.13 o
   7  11   2      773.34      782.40     65.55 o
   8  11   2      456.77      408.85     60.80 o
   9  11   2     1685.32     1301.59     87.22 o
  10  11   2      105.42       57.48     68.16 o
  11  11   2      173.63      265.19     74.67 o
  12  11   2       48.10       93.31     84.09 o
 -12  12   2      356.94      374.05    110.32 o
 -11  12   2      588.41      505.34    103.68 o
 -10  12   2      117.79      -53.21     80.36 o
  -9  12   2       18.65        5.78     59.31 o
  -8  12   2     2450.38     2308.94    111.57 o
  -7  12   2      860.28      826.46     61.89 o
  -6  12   2     2137.28     2261.65     67.37 o
  -5  12   2      143.58      148.62     30.97 o
  -4  12   2     2432.54     2670.50     50.35 o
  -3  12   2     3471.65     3519.87     51.77 o
  -2  12   2      378.68      309.44     22.32 o
  -1  12   2      489.09      527.86     21.14 o
   0  12   2     4217.86     4474.59     43.61 o
   1  12   2      665.03      816.72     18.09 o
   2  12   2       38.04       57.05     12.97 o
   3  12   2     2402.70     2523.07     45.92 o
   4  12   2     5902.00     5875.01    116.00 o
   5  12   2      519.59      565.01     39.71 o
   6  12   2      925.93      919.89     69.30 o
   7  12   2     1711.78     1636.91     85.54 o
   8  12   2      401.44      368.38     68.65 o
   9  12   2     1329.68     1269.41     85.90 o
  10  12   2      299.41      292.02     73.35 o
  11  12   2     1365.16     1526.41    196.83 o
 -11  13   2       23.46      -89.42     89.42 o
 -10  13   2     2148.30     1978.72    129.99 o
  -9  13   2       83.06       46.35     67.48 o
  -8  13   2     1156.03     1257.12     86.72 o
  -7  13   2     1307.23     1345.97     86.28 o
  -6  13   2     1329.08     1334.94     70.08 o
  -5  13   2     2561.63     2479.83     68.24 o
  -4  13   2     2998.48     3131.00     54.19 o
  -3  13   2      602.13      541.47     28.05 o
  -2  13   2       60.66       25.59     12.65 o
  -1  13   2    10156.28     9819.63     92.63 o
   0  13   2    13153.77    12701.39    107.31 o
   1  13   2     1290.42     1350.82     30.27 o
   2  13   2       22.92        6.31     13.41 o
   3  13   2      827.12      866.60     34.02 o
   4  13   2     1323.93     1437.88     47.95 o
   5  13   2      150.66       73.73     43.66 o
   6  13   2        2.99      -20.70     45.15 o
   7  13   2      184.17       63.17     60.61 o
   8  13   2      147.63      209.49     80.98 o
   9  13   2       27.23      -73.02     73.02 o
  10  13   2      311.30      241.05     87.37 o
  11  13   2     1393.18     1403.78    132.42 o
 -11  14   2      650.94      661.25    112.77 o
 -10  14   2        2.32      -79.56     81.83 o
  -9  14   2      217.34      192.44     72.51 o
  -8  14   2     1269.23     1522.24    103.22 o
  -7  14   2      595.04      684.44     92.71 o
  -6  14   2       53.85      -10.91     49.11 o
  -5  14   2    13083.71    12954.32    248.11 o
  -4  14   2      265.69      240.54     38.90 o
  -3  14   2      474.85      456.65     32.48 o
  -2  14   2     1933.31     1862.30     43.73 o
  -1  14   2     1865.13     1771.99     36.97 o
   0  14   2       77.32       97.67     16.27 o
   1  14   2      429.21      444.92     23.60 o
   2  14   2       62.32       19.78     23.72 o
   3  14   2     1933.85     1986.70     47.53 o
   4  14   2      467.91      446.45     43.53 o
   5  14   2      707.65      693.84     54.93 o
   6  14   2       15.05      -44.11     44.11 o
   7  14   2      145.05      122.93     64.09 o
   8  14   2     2403.20     2326.23    111.54 o
   9  14   2        1.40      -28.83     80.76 o
  10  14   2      295.15      208.58    125.25 o
  11  14   2     1232.76     1259.64    129.27 o
 -10  15   2     1014.80     1117.09    116.73 o
  -9  15   2      977.14      982.31     93.50 o
  -8  15   2        0.69      -31.17     63.09 o
  -7  15   2      521.53      616.33     71.49 o
  -6  15   2     6111.76     6284.95    178.50 o
  -5  15   2      419.99      464.14     58.15 o
  -4  15   2        2.18       56.72     39.73 o
  -3  15   2    10316.80     9959.88    187.86 o
  -2  15   2      355.83      377.63     37.76 o
  -1  15   2      237.83      219.60     27.64 o
   0  15   2        2.87      -21.02     21.02 o
   1  15   2      573.67      577.73     36.98 o
   2  15   2     1393.89     1357.19     42.18 o
   3  15   2     4364.01     4167.37     91.77 o
   4  15   2     2110.17     1987.78     71.69 o
   5  15   2     3286.42     3400.16     96.13 o
   6  15   2      106.14       90.82     56.62 o
   7  15   2      107.62      134.78     61.92 o
   8  15   2      405.57      479.99    129.74 o
   9  15   2     3049.45     3095.96    154.28 o
  10  15   2     1238.03     1288.52    110.38 o
 -10  16   2       45.20      -83.91    117.98 o
  -9  16   2        7.90      -40.35     82.96 o
  -8  16   2     1313.26     1465.38     97.87 o
  -7  16   2       20.49       -7.88     59.86 o
  -6  16   2      902.99      804.48     75.89 o
  -5  16   2     4586.67     4550.14    127.42 o
  -4  16   2     1165.58     1376.74     58.73 o
  -3  16   2      162.36      119.88     34.87 o
  -2  16   2       25.91       45.38     29.74 o
  -1  16   2      405.55      433.01     33.60 o
   0  16   2      961.17      838.70     46.18 o
   1  16   2     1316.90     1313.65     64.81 o
   2  16   2     1914.36     2007.34     59.34 o
   3  16   2      451.60      405.08     41.70 o
   4  16   2      138.51      132.95     39.71 o
   5  16   2      191.74       78.19     54.64 o
   6  16   2      858.60      745.49     97.79 o
   7  16   2     1955.32     2072.68    102.42 o
   8  16   2     2270.44     2336.20    113.79 o
   9  16   2     1143.34     1108.83    125.66 o
  10  16   2      968.93     1102.75    118.75 o
  -9  17   2     1756.72     1679.11    126.73 o
  -8  17   2       58.04       30.31     69.42 o
  -7  17   2      390.07      321.03     72.33 o
  -6  17   2        3.54       21.38     70.66 o
  -5  17   2     1383.72     1416.42     72.92 o
  -4  17   2     2640.82     2810.95     78.43 o
  -3  17   2     1811.15     1801.29     61.43 o
  -2  17   2       92.64      113.84     48.48 o
  -1  17   2      172.01      223.42     32.24 o
   0  17   2     1458.43     1550.15     44.96 o
   1  17   2       21.61       58.19     26.08 o
   2  17   2     5075.31     5248.48    106.62 o
   3  17   2     7301.36     7336.36    161.19 o
   4  17   2     2715.11     2516.93     78.42 o
   5  17   2      521.46      413.49     57.64 o
   6  17   2      185.68      202.46     57.88 o
   7  17   2      693.84      708.02     97.46 o
   8  17   2     2319.09     2128.12    111.34 o
   9  17   2      551.58      602.62    129.53 o
  -9  18   2        1.14      -39.93     85.69 o
  -8  18   2      194.39      126.19     75.10 o
  -7  18   2      222.71      278.00     80.42 o
  -6  18   2      153.82       96.51     95.31 o
  -5  18   2     1162.89     1135.61     67.90 o
  -4  18   2      192.92      248.96     50.40 o
  -3  18   2     2433.74     2581.42     71.70 o
  -2  18   2      131.99      106.70     35.12 o
  -1  18   2     2016.01     1929.06     79.33 o
   0  18   2      340.56      346.54     35.32 o
   1  18   2     2327.57     2200.71     83.51 o
   2  18   2     2341.89     2343.17    101.24 o
   3  18   2      357.23      417.07     65.98 o
   4  18   2     4494.35     4563.18    132.24 o
   5  18   2     2852.58     2969.43    119.38 o
   6  18   2      115.68      103.05     51.86 o
   7  18   2     1416.74     1390.72     82.13 o
   8  18   2      227.79      207.25     66.61 o
  -8  19   2        9.47      -31.56     69.44 o
  -7  19   2      724.30      519.29     67.86 o
  -6  19   2      380.34      417.52     60.87 o
  -5  19   2       18.70       33.93     46.96 o
  -4  19   2       62.29      -43.74     43.74 o
  -3  19   2      411.24      476.83     49.51 o
  -2  19   2      168.74      121.83     50.40 o
  -1  19   2      126.80      149.88     48.97 o
   0  19   2     1018.67     1096.09     68.54 o
   1  19   2       31.66       73.64     46.17 o
   2  19   2      189.91      252.37     55.90 o
   3  19   2      162.67      147.22     79.91 o
   4  19   2       84.35      158.97     64.17 o
   5  19   2     1800.21     1585.17     96.80 o
   6  19   2      118.03       92.83     73.59 o
   7  19   2      294.58      313.58    116.54 o
  -7  20   2     1246.48     1129.45     96.85 o
  -6  20   2      192.66      206.60     82.48 o
  -5  20   2       27.75       46.06     60.79 o
  -4  20   2      112.88      152.41     57.07 o
  -3  20   2      658.93      699.95     46.57 o
  -2  20   2     1700.74     1905.37     71.22 o
  -1  20   2      170.37      336.83     51.22 o
   0  20   2       51.93      121.28     53.88 o
   1  20   2     1148.72     1153.76     85.93 o
   2  20   2      370.35      395.36     60.91 o
   3  20   2     2953.11     3272.98    168.26 o
   4  20   2     1471.68     1462.33    108.19 o
   5  20   2      791.69      794.96     83.36 o
   6  20   2      105.79       26.30     86.42 o
   7  20   2       28.61       37.86     87.05 o
  -6  21   2      298.84      430.65     80.68 o
  -5  21   2      543.37      529.73     74.69 o
  -4  21   2      703.44      601.48     94.24 o
  -3  21   2       69.15      165.94    111.67 o
  -2  21   2     1219.82     1531.94    132.37 o
  -1  21   2     1144.83     1283.43    118.98 o
   0  21   2     2468.56     2410.48    105.22 o
   1  21   2      850.99      937.73     64.86 o
   2  21   2       24.07       81.68     50.93 o
   3  21   2       78.40      211.90     62.90 o
   4  21   2       27.86       18.56     63.66 o
   5  21   2        1.24       57.51     67.94 o
  -4  22   2       41.15      141.54    149.07 o
  -3  22   2      123.24      124.41    155.27 o
  -2  22   2       92.31      126.22     97.55 o
  -1  22   2      741.34      946.84    116.50 o
   0  22   2      794.32      751.56    107.12 o
   1  22   2      856.81      881.00    129.86 o
   2  22   2      308.78      570.84    120.13 o
   3  22   2      300.27      370.16     75.21 o
   4  22   2      167.88      228.55     73.79 o
  -1  23   2       10.34      115.71     94.79 o
   0  23   2       29.57      -67.00    107.11 o
   1  23   2       14.26      144.15    107.35 o
 -14   1   3      300.09      473.36    134.93 o
 -13   1   3      514.20      402.43    105.00 o
 -12   1   3     1204.48     1095.47    116.82 o
 -11   1   3       45.81        7.75     58.16 o
 -10   1   3     3664.62     3649.73    102.64 o
  -9   1   3     2991.34     3227.28     97.93 o
  -8   1   3     7550.18     7441.99    125.87 o
  -7   1   3     6275.88     5925.04     96.29 o
  -6   1   3     4041.16     4115.54     68.00 o
  -5   1   3     1146.79     1149.67     29.50 o
  -4   1   3     4958.27     5248.41     45.14 o
  -3   1   3     4711.06     4467.41     36.24 o
  -2   1   3    27743.02    27957.79    148.11 o
  -1   1   3    12568.99    12314.22    186.19 o
   1   1   3    10852.12    10613.11     97.79 o
   2   1   3     4962.06     4352.91     43.95 o
   3   1   3     8320.22     7745.39     66.77 o
   4   1   3    33501.98    33944.78    227.92 o
   5   1   3    19289.29    20075.52    175.72 o
   6   1   3     2372.15     2294.68     64.88 o
   7   1   3     1213.76     1033.76     56.44 o
   8   1   3    11940.68    11525.27    165.86 o
   9   1   3     3647.15     3478.00    106.94 o
  10   1   3      280.59      222.91     53.20 o
  11   1   3       14.05      -27.22     57.30 o
  12   1   3      236.73      140.10     93.09 o
  13   1   3        1.71      -34.24    122.96 o
 -14   2   3      878.95      943.50    109.70 o
 -13   2   3      481.48      359.86     69.41 o
 -12   2   3      172.06      214.24     67.39 o
 -11   2   3      305.25      272.67     78.26 o
 -10   2   3      254.36      255.29     57.19 o
  -9   2   3      587.76      507.68     60.20 o
  -8   2   3      276.06      379.57     47.75 o
  -7   2   3     8388.14     8418.87    117.36 o
  -6   2   3      250.76      124.38     31.13 o
  -5   2   3     1416.24     2007.33     41.29 o
  -4   2   3     6551.42     6924.92     53.97 o
  -3   2   3   102313.59   105182.81    562.82 o
  -2   2   3     1946.62     2205.03     22.96 o
  -1   2   3        2.96        3.84      6.28 o
   0   2   3     1162.99     1066.03     14.52 o
   1   2   3     4285.34     4210.86     38.51 o
   2   2   3     8558.43     8722.04     71.74 o
   3   2   3      907.95      747.76     23.14 o
   4   2   3     3431.91     3158.76     41.10 o
   5   2   3     6012.67     5743.87     75.21 o
   6   2   3       26.54       37.55     36.19 o
   7   2   3        7.91       95.30     41.08 o
   8   2   3       11.85       53.75     42.92 o
   9   2   3     2551.06     2310.37     86.92 o
  10   2   3       67.86      105.42     53.53 o
  11   2   3     1289.13     1060.66     75.35 o
  12   2   3        5.90       64.03     67.43 o
  13   2   3       78.84       97.02     92.57 o
 -14   3   3       17.00      -42.83     97.76 o
 -13   3   3     2761.83     3005.23    116.48 o
 -12   3   3      416.18      411.06     64.62 o
 -11   3   3      981.46      710.08     69.12 o
 -10   3   3       24.17      -24.26     51.81 o
  -9   3   3     4709.63     4774.79    115.81 o
  -8   3   3        0.17       39.77     41.02 o
  -7   3   3       98.31       38.52     37.14 o
  -6   3   3     4679.51     4718.82     71.64 o
  -5   3   3     6296.13     6405.17     80.37 o
  -4   3   3    16048.29    17209.90    113.09 o
  -3   3   3      966.62     1006.69     20.12 o
  -2   3   3    73340.34    74718.42    402.28 o
  -1   3   3    29705.77    31372.46    178.41 o
   0   3   3    18230.40    18015.71    114.74 o
   1   3   3      693.36      729.44     25.50 o
   2   3   3    64413.28    65805.13    456.50 o
   3   3   3      593.49      523.54     20.36 o
   4   3   3    10036.48    10583.45     93.88 o
   5   3   3       76.96       35.77     26.45 o
   6   3   3        6.14       46.53     28.18 o
   7   3   3      808.89      855.78     55.04 o
   8   3   3     2239.47     2404.73     81.20 o
   9   3   3     6447.58     6561.96    128.39 o
  10   3   3       19.84      -32.63     49.72 o
  11   3   3       22.18      -11.00     56.85 o
  12   3   3     1254.91     1440.32    136.89 o
  13   3   3      137.15       99.24     82.41 o
 -14   4   3      309.92      178.23    114.51 o
 -13   4   3     1677.11     1532.90     95.13 o
 -12   4   3       40.44       48.08     63.72 o
 -11   4   3      333.92      366.55     63.46 o
 -10   4   3      367.20      314.67     54.59 o
  -9   4   3       81.51      103.22     53.12 o
  -8   4   3       75.90       93.01     43.49 o
  -7   4   3     5087.35     5254.60     92.86 o
  -6   4   3       37.22        1.79     28.35 o
  -5   4   3     3102.74     3406.91     49.04 o
  -4   4   3    24333.64    25624.89    190.24 o
  -3   4   3     1848.74     1876.94     30.33 o
  -2   4   3     5964.20     6321.93     46.18 o
  -1   4   3   163171.09   166333.56    968.65 o
   0   4   3     2068.57     2341.62     36.26 o
   1   4   3     1416.97     1540.27     24.74 o
   2   4   3     7046.33     7108.64     63.59 o
   3   4   3     3326.52     3764.29     59.04 o
   4   4   3       71.67       43.54     21.21 o
   5   4   3      390.80      341.68     31.40 o
   6   4   3    11653.26    11921.94    139.57 o
   7   4   3     1018.42      860.47     58.49 o
   8   4   3       49.97      108.08     50.69 o
   9   4   3      214.08      247.40     57.10 o
  10   4   3     2920.66     2549.94     98.42 o
  11   4   3     4699.50     4599.66    129.79 o
  12   4   3     1860.56     1947.93    102.28 o
  13   4   3        8.60      -30.24     76.12 o
 -13   5   3     2293.73     2622.19    126.31 o
 -12   5   3       93.26       23.24     60.29 o
 -11   5   3       32.57       80.72     59.15 o
 -10   5   3     1490.57     1334.80     73.52 o
  -9   5   3      177.15      150.13     51.60 o
  -8   5   3     1119.93      999.80     55.54 o
  -7   5   3      992.15      979.02     57.15 o
  -6   5   3     9565.61     9341.37    106.43 o
  -5   5   3      330.57      472.03     26.97 o
  -4   5   3     3657.42     3577.90     47.07 o
  -3   5   3     6296.87     6711.57     51.94 o
  -2   5   3    27531.75    30437.01    179.81 o
  -1   5   3     1693.74     1297.54     20.76 o
   0   5   3      241.24      155.15     18.94 o
   1   5   3    13041.60    12568.99     89.89 o
   2   5   3      271.30      310.40     16.34 o
   3   5   3     1794.09     1968.45     31.58 o
   4   5   3    17540.60    17994.79    160.56 o
   5   5   3     1612.81     1729.24     66.83 o
   6   5   3     4461.02     4362.75     79.01 o
   7   5   3       55.82       -8.67     44.22 o
   8   5   3     1573.27     1748.31     78.08 o
   9   5   3        4.86      -49.60     49.60 o
  10   5   3      355.53      461.80     63.69 o
  11   5   3      247.46      182.67     67.53 o
  12   5   3     1280.75     1235.95     91.72 o
  13   5   3       96.39       41.44     85.11 o
 -13   6   3      157.65      181.65     85.61 o
 -12   6   3       85.73       93.93     64.41 o
 -11   6   3     1001.13      857.36     76.87 o
 -10   6   3     3521.85     3907.63    113.81 o
  -9   6   3      130.65       83.19     49.39 o
  -8   6   3      323.03      285.34     49.96 o
  -7   6   3    20205.43    20895.36    236.00 o
  -6   6   3     3681.89     3685.08     68.93 o
  -5   6   3     5053.57     5364.07     69.12 o
  -4   6   3      102.17      300.85     23.12 o
  -3   6   3      220.32      315.90     16.84 o
  -2   6   3     4027.13     4177.42     37.58 o
  -1   6   3     6242.61     6924.62     53.36 o
   0   6   3     5702.51     6046.65     54.79 o
   1   6   3     5527.11     5632.98     61.79 o
   2   6   3     1436.23     1491.14     33.50 o
   3   6   3     2756.59     2531.59     36.58 o
   4   6   3      370.71      401.06     26.60 o
   5   6   3    15831.05    17080.56    176.01 o
   6   6   3      419.46      435.37     38.93 o
   7   6   3     1718.98     1810.26     85.57 o
   8   6   3      136.10      205.85     53.38 o
   9   6   3     2985.36     3042.17     99.65 o
  10   6   3     1415.33     1170.84     86.61 o
  11   6   3       15.92      -74.67     76.92 o
  12   6   3     1456.81     1519.19    104.69 o
  13   6   3      918.05     1020.90    107.08 o
 -13   7   3        3.07      -25.42     82.37 o
 -12   7   3       36.41      -23.68     64.10 o
 -11   7   3       23.59      -10.50     59.98 o
 -10   7   3     2390.23     2384.29     94.90 o
  -9   7   3      138.81       50.91     47.68 o
  -8   7   3       91.46       27.96     47.73 o
  -7   7   3      363.09      364.20     47.99 o
  -6   7   3     8473.93     8215.60    104.25 o
  -5   7   3     9068.33     8802.93     90.47 o
  -4   7   3     8330.26     8727.90     82.72 o
  -3   7   3    10393.54     9342.73     83.54 o
  -2   7   3    28899.49    27623.85    183.64 o
  -1   7   3      218.53      241.55     12.13 o
   0   7   3       75.41      121.38      9.33 o
   1   7   3     5706.59     5068.66     48.57 o
   2   7   3      601.41      529.02     16.50 o
   3   7   3     1444.99     1547.58     33.74 o
   4   7   3      238.96      150.14     24.06 o
   5   7   3        3.82       -2.19     27.77 o
   6   7   3     5323.16     5448.93     88.37 o
   7   7   3     1968.99     1918.71     63.35 o
   8   7   3        1.40       53.93     51.82 o
   9   7   3     6867.40     6977.46    141.22 o
  10   7   3     7638.92     7513.61    155.45 o
  11   7   3      589.66      624.71     84.75 o
  12   7   3     1377.90     1573.50    109.94 o
  13   7   3     2925.04     2940.89    141.93 o
 -13   8   3        2.58       67.19    131.12 o
 -12   8   3        0.87       61.60     71.79 o
 -11   8   3     1030.86     1122.82     79.87 o
 -10   8   3      629.06      539.14     65.73 o
  -9   8   3      727.13      699.24     61.61 o
  -8   8   3     3810.44     3506.94     91.38 o
  -7   8   3     1698.69     1563.68     69.31 o
  -6   8   3      760.00      799.38     42.75 o
  -5   8   3     9574.37     9621.91     97.72 o
  -4   8   3     6403.88     5980.49     65.76 o
  -3   8   3      146.27      216.02     19.93 o
  -2   8   3     1040.08      964.90     27.33 o
  -1   8   3      538.42      728.47     16.81 o
   0   8   3      245.73      257.55     16.58 o
   1   8   3      485.50      476.92     16.58 o
   2   8   3     4444.85     4717.39     49.46 o
   3   8   3      663.68      581.14     25.61 o
   4   8   3     2958.54     2765.58     56.00 o
   5   8   3      321.78      247.60     31.59 o
   6   8   3      207.18      220.27     35.43 o
   7   8   3     4393.23     4294.47     88.18 o
   8   8   3      525.57      501.99     56.85 o
   9   8   3     7000.39     7020.40    141.58 o
  10   8   3      273.47      249.33     68.27 o
  11   8   3      618.20      556.56     80.25 o
  12   8   3      324.07      225.26     93.68 o
  13   8   3      139.56        4.77    108.20 o
 -13   9   3       28.60      -72.99    106.63 o
 -12   9   3     6263.25     6841.23    194.95 o
 -11   9   3       46.02      -30.59     68.73 o
 -10   9   3     3209.64     2953.77    105.25 o
  -9   9   3     2071.25     2373.77     82.46 o
  -8   9   3     3618.46     3631.32    123.24 o
  -7   9   3     1384.92     1506.55     64.25 o
  -6   9   3      202.85      363.76     34.32 o
  -5   9   3     9268.04     9686.71     99.73 o
  -4   9   3     2411.71     2230.96     43.44 o
  -3   9   3       92.09       59.04     19.10 o
  -2   9   3       25.24       11.24     14.89 o
  -1   9   3      162.88      208.86     12.66 o
   0   9   3    21848.71    22656.37    185.23 o
   1   9   3     1587.50     1622.21     27.25 o
   2   9   3       11.41       16.37     11.24 o
   3   9   3    18451.01    17465.47    237.27 o
   4   9   3     2314.38     2123.42     47.85 o
   5   9   3      715.54      631.53     37.57 o
   6   9   3      665.23      649.70     48.84 o
   7   9   3     5120.81     5007.53    112.35 o
   8   9   3        1.70       -8.81     44.90 o
   9   9   3     1097.90     1148.15     79.80 o
  10   9   3     4706.72     4596.11    138.70 o
  11   9   3       76.53      118.52     70.52 o
  12   9   3      278.59      165.92     81.64 o
 -12  10   3      883.95      939.37    102.00 o
 -11  10   3     3080.21     3413.61    132.02 o
 -10  10   3     2356.24     2296.64    107.51 o
  -9  10   3       26.06       46.52     46.18 o
  -8  10   3      779.17      828.96     86.30 o
  -7  10   3     2030.13     1747.56     67.05 o
  -6  10   3     1669.75     1611.17     49.78 o
  -5  10   3      356.29      478.85     31.73 o
  -4  10   3       14.76       -3.20     22.47 o
  -3  10   3      885.91      828.26     28.55 o
  -2  10   3     3363.02     3078.55     45.56 o
  -1  10   3     6487.09     5924.82     48.66 o
   0  10   3     1846.73     1877.59     30.43 o
   1  10   3     9961.22     9615.58     88.11 o
   2  10   3     6447.49     6074.32     63.01 o
   3  10   3      278.96      303.29     22.26 o
   4  10   3      141.47      107.06     23.16 o
   5  10   3     2599.68     2605.34     61.97 o
   6  10   3     1266.83     1177.10     50.94 o
   7  10   3      144.73      101.14     44.36 o
   8  10   3     3513.17     3302.56    108.99 o
   9  10   3     2769.49     2545.24    107.67 o
  10  10   3      137.50      112.07     75.16 o
  11  10   3     1221.86     1285.73     97.33 o
  12  10   3       94.44       42.13     98.05 o
 -12  11   3      498.96      408.27    176.24 o
 -11  11   3     3896.63     4255.87    247.58 o
 -10  11   3        4.05      -69.62     69.62 o
  -9  11   3       94.15       91.57     59.57 o
  -8  11   3      178.60      110.74     42.98 o
  -7  11   3     1639.51     1737.37     67.83 o
  -6  11   3    17721.73    18075.85    182.63 o
  -5  11   3       40.84       41.76     27.23 o
  -4  11   3      409.64      436.55     28.56 o
  -3  11   3      391.63      370.20     24.90 o
  -2  11   3      861.62      917.89     30.21 o
  -1  11   3        0.41      -12.81     12.81 o
   0  11   3     1960.89     1903.49     39.94 o
   1  11   3     8014.94     7968.67     77.38 o
   2  11   3     1705.82     1613.70     32.51 o
   3  11   3       76.73      104.35     20.87 o
   4  11   3     3009.90     2976.02     68.88 o
   5  11   3     4281.66     4250.04     76.81 o
   6  11   3     2550.24     2674.54    112.91 o
   7  11   3       93.26      119.75     51.76 o
   8  11   3       90.30       -5.16     55.09 o
   9  11   3     1305.89     1243.96     85.20 o
  10  11   3        4.99       59.94     68.12 o
  11  11   3      176.85      111.65     72.79 o
  12  11   3      594.82      655.69     93.98 o
 -12  12   3        0.03      -80.32     94.45 o
 -11  12   3     1418.25     1393.92    125.82 o
 -10  12   3       64.16       47.55     80.08 o
  -9  12   3     1080.18      988.38     75.63 o
  -8  12   3     1674.08     1819.22     85.89 o
  -7  12   3       45.82       18.10     39.58 o
  -6  12   3     3504.51     3398.15     79.76 o
  -5  12   3      857.94      924.54     39.27 o
  -4  12   3     7009.82     7240.92     81.21 o
  -3  12   3     5169.29     5140.64     77.98 o
  -2  12   3     1401.54     1339.24     33.55 o
  -1  12   3     3904.14     4247.07     41.73 o
   0  12   3    12852.19    13188.94    116.51 o
   1  12   3       63.70       71.38     21.05 o
   2  12   3       86.95       66.23     18.31 o
   3  12   3      459.70      466.18     26.91 o
   4  12   3      552.00      554.94     41.92 o
   5  12   3      238.80      211.94     37.99 o
   6  12   3     3855.93     3703.21    110.08 o
   7  12   3       41.13       15.91     53.63 o
   8  12   3     3020.68     2932.32    108.17 o
   9  12   3      122.35       56.62     64.09 o
  10  12   3      627.36      638.25     83.34 o
  11  12   3     1707.92     1616.07    131.72 o
 -11  13   3      288.12      348.29    126.72 o
 -10  13   3      553.74      609.82    100.70 o
  -9  13   3       12.61       22.55     67.55 o
  -8  13   3      306.30      279.69     67.90 o
  -7  13   3     1179.96     1210.06     72.03 o
  -6  13   3      851.31      857.58     58.84 o
  -5  13   3     4487.52     4627.62     82.07 o
  -4  13   3        5.57      -25.24     25.24 o
  -3  13   3       40.40       14.03     22.70 o
  -2  13   3     3729.99     3324.86     46.55 o
  -1  13   3      309.25      281.91     17.42 o
   0  13   3    10627.42    10637.71     99.66 o
   1  13   3       35.20       25.06     14.81 o
   2  13   3        1.54        9.95     20.30 o
   3  13   3     4535.19     4524.24     56.59 o
   4  13   3      507.16      478.89     34.66 o
   5  13   3      793.41      853.25     59.51 o
   6  13   3      762.79      763.34     83.49 o
   7  13   3      456.60      411.95     63.58 o
   8  13   3      153.33       88.91     60.89 o
   9  13   3       32.10      102.80     64.78 o
  10  13   3     2234.58     2203.68    133.85 o
  11  13   3      305.36      243.26     85.96 o
 -11  14   3      137.46       47.17     98.14 o
 -10  14   3      669.10      577.52    131.26 o
  -9  14   3      835.40      909.61     89.22 o
  -8  14   3     1725.43     1847.85    100.83 o
  -7  14   3      250.40      312.75     63.67 o
  -6  14   3     3100.07     3141.19    112.06 o
  -5  14   3     3760.14     3734.69    114.24 o
  -4  14   3     1893.12     1819.23     66.62 o
  -3  14   3       19.84       67.48     25.97 o
  -2  14   3       14.95       66.20     19.85 o
  -1  14   3      636.43      785.08     28.55 o
   0  14   3     1083.15     1171.15     36.58 o
   1  14   3      209.28      261.67     16.43 o
   2  14   3     5929.53     5924.81     76.49 o
   3  14   3     6574.65     6636.81     82.54 o
   4  14   3     3968.30     3680.83     86.56 o
   5  14   3     1751.51     1672.25     71.14 o
   6  14   3       12.12      -35.98     45.54 o
   7  14   3       92.67       24.21     60.36 o
   8  14   3     1327.24     1367.98    101.27 o
   9  14   3       13.34       31.26     80.39 o
  10  14   3     1235.77     1415.76    120.21 o
  11  14   3        4.71     -125.36    125.36 o
 -10  15   3     1028.82      850.90    154.85 o
  -9  15   3      773.96      573.98     94.98 o
  -8  15   3       59.75       37.06     65.49 o
  -7  15   3       19.05       14.04     59.65 o
  -6  15   3        5.00       81.68     58.38 o
  -5  15   3      550.65      497.55     53.97 o
  -4  15   3     1583.95     1608.70     67.26 o
  -3  15   3     2916.56     2754.12    116.38 o
  -2  15   3     3153.80     2670.41     64.83 o
  -1  15   3      476.59      428.04     29.27 o
   0  15   3      482.88      518.79     26.00 o
   1  15   3       76.72       92.35     35.66 o
   2  15   3      659.55      713.75     26.85 o
   3  15   3     2227.13     2176.22     75.97 o
   4  15   3     1187.11     1188.17     59.82 o
   5  15   3      440.35      422.47     51.17 o
   6  15   3       33.83        9.60     70.95 o
   7  15   3      577.18      597.20    100.44 o
   8  15   3       41.80      -37.06     81.11 o
   9  15   3     1584.80     1483.30    105.21 o
  10  15   3      228.09      222.47     86.98 o
 -10  16   3      211.98      125.08     96.27 o
  -9  16   3     1837.43     1792.86    126.34 o
  -8  16   3       59.41       66.38     65.36 o
  -7  16   3      469.93      339.34     79.66 o
  -6  16   3      116.13      146.34     62.12 o
  -5  16   3       51.73       35.83     52.76 o
  -4  16   3      255.10      236.46     39.44 o
  -3  16   3      357.75      426.89     41.85 o
  -2  16   3      524.84      474.96     48.43 o
  -1  16   3      166.31      168.84     27.53 o
   0  16   3     1706.80     1881.81     60.71 o
   1  16   3      241.41      216.57     47.34 o
   2  16   3     1078.22     1164.42     77.15 o
   3  16   3     1470.83     1444.54     59.40 o
   4  16   3      602.17      671.32     49.85 o
   5  16   3        0.50      -43.33     44.36 o
   6  16   3      460.87      529.39     65.11 o
   7  16   3       26.16      -36.03     56.76 o
   8  16   3      335.55      331.69     74.21 o
   9  16   3      506.29      404.37     83.00 o
  10  16   3     1165.98     1198.75    167.32 o
  -9  17   3        0.22      -50.18    105.08 o
  -8  17   3      139.97       68.83    108.81 o
  -7  17   3       97.51      -42.74     61.63 o
  -6  17   3     2732.51     2722.12    147.48 o
  -5  17   3        1.49      -27.81     54.03 o
  -4  17   3      211.32      273.36     43.66 o
  -3  17   3       52.22      -33.77     33.77 o
  -2  17   3     2255.30     1932.03     57.32 o
  -1  17   3       20.20      -20.89     24.45 o
   0  17   3      145.03      219.53     28.08 o
   1  17   3     2529.50     2305.12     84.15 o
   2  17   3        3.28       72.04     56.45 o
   3  17   3        0.80      119.57     56.60 o
   4  17   3      790.86      894.92     60.80 o
   5  17   3       16.58      -37.69     61.50 o
   6  17   3       57.07      106.64     49.59 o
   7  17   3       48.82       28.55     53.89 o
   8  17   3       49.88     -118.76    118.76 o
   9  17   3       43.70      130.79    106.72 o
  -9  18   3      698.56      564.18    159.28 o
  -8  18   3        0.08       85.20     98.18 o
  -7  18   3       12.85      -25.99     85.36 o
  -6  18   3       18.99        2.13     57.72 o
  -5  18   3      119.98      168.65     69.88 o
  -4  18   3      522.94      569.50     48.11 o
  -3  18   3     3227.41     3450.74     86.43 o
  -2  18   3      175.99      201.19     43.32 o
  -1  18   3        0.34       40.58     42.87 o
   0  18   3      642.78      719.22     69.30 o
   1  18   3       31.56       58.58     44.81 o
   2  18   3       27.40       -5.51     53.47 o
   3  18   3      454.48      431.25    112.52 o
   4  18   3       49.22       51.40     60.66 o
   5  18   3      927.65      783.43     81.10 o
   6  18   3      817.40      823.67     85.94 o
   7  18   3      117.78      116.79     88.31 o
   8  18   3       99.93      126.58     84.73 o
  -8  19   3       90.63       71.89    101.66 o
  -7  19   3      536.75      528.63     75.94 o
  -6  19   3      498.92      440.66     76.92 o
  -5  19   3       55.21       74.01     48.06 o
  -4  19   3       77.63      129.71     43.53 o
  -3  19   3       47.29       80.60     35.31 o
  -2  19   3      537.34      424.99     42.22 o
  -1  19   3      856.16      782.23     60.28 o
   0  19   3      728.25      757.18     61.97 o
   1  19   3      393.67      354.37     57.00 o
   2  19   3      536.74      602.20     68.37 o
   3  19   3      291.50      567.76     70.55 o
   4  19   3      141.36      171.09     67.44 o
   5  19   3       17.28      -17.69     64.48 o
   6  19   3      312.05      225.35     84.35 o
   7  19   3       10.38      -69.32     77.23 o
  -7  20   3      147.33       46.52     61.34 o
  -6  20   3      272.37      284.51    104.91 o
  -5  20   3      299.48      225.45     53.53 o
  -4  20   3       93.44      136.04     44.16 o
  -3  20   3      404.50      496.30     63.32 o
  -2  20   3      250.57      294.42     53.21 o
  -1  20   3       89.55      125.64     47.98 o
   0  20   3      647.96      661.32     60.83 o
   1  20   3      356.51      363.95     63.23 o
   2  20   3     1735.88     1730.71    102.30 o
   3  20   3      717.74      688.87     75.20 o
   4  20   3      251.49      219.68     67.04 o
   5  20   3       98.22       89.91     76.17 o
   6  20   3       49.01      -16.84     74.42 o
  -6  21   3       44.60       66.75    108.02 o
  -5  21   3      148.05      134.63     90.33 o
  -4  21   3        1.52     -138.59    138.59 o
  -3  21   3      247.34      257.96    127.39 o
  -2  21   3      198.86      304.59     69.42 o
  -1  21   3        2.98       68.54     84.00 o
   0  21   3     2157.83     2277.40     91.27 o
   1  21   3      565.34      605.71     79.92 o
   2  21   3      147.86      124.86     56.99 o
   3  21   3      433.58      582.71     68.52 o
   4  21   3      265.43      319.49     79.21 o
   5  21   3      129.40      203.66    101.23 o
  -4  22   3     1219.79     1191.35    182.41 o
  -3  22   3      103.44      147.45    136.84 o
  -2  22   3      450.02      660.13    114.72 o
  -1  22   3      223.08      339.87    105.26 o
   0  22   3      624.80      647.31    112.00 o
   1  22   3        0.58       35.99     68.74 o
   2  22   3      633.17      686.06     83.93 o
   3  22   3      194.50      339.36     66.24 o
   4  22   3       44.91       11.30     64.75 o
  -1  23   3       27.12      138.52    106.32 o
   0  23   3      211.66      207.49    151.86 o
   1  23   3      821.00      783.36    151.81 o
 -14   0   4       37.53     -105.88    136.95 o
 -13   0   4     5272.89     6086.79    210.67 o
 -12   0   4     2720.91     2638.10    149.23 o
 -11   0   4      308.60      372.82    108.40 o
 -10   0   4       30.89       38.60     78.05 o
  -9   0   4      675.16      703.07     87.66 o
  -8   0   4     9610.12     8615.10    177.94 o
  -7   0   4    12506.90    12793.56    205.79 o
  -6   0   4       11.38      -35.77     35.77 o
  -5   0   4      869.63     1153.55     49.29 o
  -4   0   4     2271.34     2503.30     44.55 o
  -3   0   4       51.80       86.04     16.08 o
  -2   0   4     1792.26     1997.95     29.33 o
  -1   0   4     2335.87     2067.87     39.89 o
   0   0   4     1213.98     1292.43     43.95 o
   1   0   4     6422.22     6284.09    119.48 o
   2   0   4    18406.09    19245.20    200.34 o
   3   0   4     4241.74     4600.61     79.77 o
   4   0   4     1922.90     1905.83     53.12 o
   5   0   4     3644.93     3990.86    101.10 o
   6   0   4     3359.37     3600.12    109.90 o
   7   0   4       33.19      104.39     52.95 o
   8   0   4     2264.99     1970.77    108.51 o
   9   0   4     1489.31     1700.82    111.74 o
  10   0   4     1212.83      991.31     93.73 o
  11   0   4     6442.62     6775.41    208.90 o
  12   0   4     2831.82     2922.48    267.00 o
  13   0   4       49.68       32.77    188.90 o
 -14   1   4      791.72      709.69     98.85 o
 -13   1   4        0.21      -47.69     59.83 o
 -12   1   4     5358.99     5292.26    137.48 o
 -11   1   4     1604.01     1523.26     81.28 o
 -10   1   4        1.54      -41.79     49.60 o
  -9   1   4     1384.60     1374.98     71.70 o
  -8   1   4    13167.51    12575.25    161.21 o
  -7   1   4     3450.57     3396.42     70.62 o
  -6   1   4     2883.62     2424.97     58.94 o
  -5   1   4     2662.82     3348.00     45.28 o
  -4   1   4     1333.52     1237.37     25.94 o
  -3   1   4     1600.20     1442.98     26.55 o
  -2   1   4       84.33      222.01     11.88 o
  -1   1   4    14803.91    14298.80    106.15 o
   0   1   4     2338.48     2295.82     26.73 o
   1   1   4      130.81       41.84     10.65 o
   2   1   4     5381.58     4960.66     49.35 o
   3   1   4     3062.41     3120.01     39.18 o
   4   1   4    36583.92    37350.93    295.02 o
   5   1   4     6214.41     6033.13     75.25 o
   6   1   4      627.03      614.91     44.58 o
   7   1   4     6942.03     6655.47    113.83 o
   8   1   4       45.11       58.19     50.37 o
   9   1   4      280.36      221.50     53.32 o
  10   1   4      587.22      537.81     63.85 o
  11   1   4     4812.80     4384.90    122.20 o
  12   1   4      606.91      683.29     99.32 o
  13   1   4      159.13      247.36    102.38 o
 -14   2   4     1168.17     1255.83    113.43 o
 -13   2   4       33.81      -37.84     81.25 o
 -12   2   4      106.66       -9.10     59.81 o
 -11   2   4     5103.40     5134.03    124.85 o
 -10   2   4     1597.04     1687.99     97.47 o
  -9   2   4     1060.37     1015.83     70.60 o
  -8   2   4      292.20      258.18     43.88 o
  -7   2   4    16002.42    15384.44    180.24 o
  -6   2   4     2076.76     1929.91     46.21 o
  -5   2   4     6211.67     6799.24     64.46 o
  -4   2   4     4356.11     4537.35     40.37 o
  -3   2   4     2816.39     3068.99     30.61 o
  -2   2   4      273.83      268.27     13.27 o
  -1   2   4      270.39      298.80     10.58 o
   0   2   4     1388.31     1222.07     15.57 o
   1   2   4      703.15      753.50     19.54 o
   2   2   4    42107.34    41562.82    285.38 o
   3   2   4      146.08      149.31     18.63 o
   4   2   4        0.90      -19.66     19.66 o
   5   2   4    35244.72    35299.38    297.42 o
   6   2   4     2036.95     1948.90     63.00 o
   7   2   4       32.04       24.85     43.10 o
   8   2   4     1266.89     1355.40     65.36 o
   9   2   4      544.36      529.56     59.62 o
  10   2   4       63.14      -33.81     58.77 o
  11   2   4      125.69      171.09     59.71 o
  12   2   4     1634.90     1706.38    117.91 o
  13   2   4        0.82       17.87    128.29 o
 -14   3   4     2503.41     2772.81    130.09 o
 -13   3   4     3385.83     3689.97    145.91 o
 -12   3   4     3152.89     3394.86    117.02 o
 -11   3   4     3183.86     2808.01    100.24 o
 -10   3   4       18.56      -46.72     46.72 o
  -9   3   4      471.56      398.55     51.00 o
  -8   3   4     1059.86     1157.08     56.86 o
  -7   3   4     1055.69     1431.43     51.52 o
  -6   3   4      783.23      615.41     33.59 o
  -5   3   4      140.50      245.61     21.79 o
  -4   3   4    21396.27    21517.64    129.67 o
  -3   3   4     8724.76     9162.36     58.48 o
  -2   3   4      124.45       73.04     12.88 o
  -1   3   4       58.09       92.43     10.17 o
   0   3   4     7208.88     6734.66     50.09 o
   1   3   4     4076.97     3935.00     43.05 o
   2   3   4      229.49      309.60     18.15 o
   3   3   4      700.29      848.55     24.92 o
   4   3   4     4336.69     4727.24     59.82 o
   5   3   4       57.97       38.02     28.35 o
   6   3   4      660.72      626.87     39.09 o
   7   3   4     3272.55     3149.86     83.99 o
   8   3   4     9137.69     9327.13    147.09 o
   9   3   4     6463.05     6227.92    123.74 o
  10   3   4     3576.97     3972.93    109.24 o
  11   3   4      947.06     1132.06    112.96 o
  12   3   4       51.49        6.73     66.90 o
  13   3   4     2180.21     2167.35    113.96 o
 -14   4   4      638.90      585.91     98.42 o
 -13   4   4      670.40      722.96    102.80 o
 -12   4   4      927.55     1204.40     86.77 o
 -11   4   4      559.83      504.95     63.82 o
 -10   4   4      609.26      400.73     56.82 o
  -9   4   4       13.80        1.98     47.74 o
  -8   4   4      253.85      185.50     48.29 o
  -7   4   4     1296.30     1375.52     56.87 o
  -6   4   4        2.06      -23.43     27.46 o
  -5   4   4     3978.12     4002.52     53.54 o
  -4   4   4     3028.02     3227.87     42.62 o
  -3   4   4     4505.69     5052.31     40.80 o
  -2   4   4    15471.82    17090.15     96.62 o
  -1   4   4    62284.78    65709.30    366.71 o
   0   4   4    23462.74    23255.76    137.82 o
   1   4   4     1829.57     2116.18     39.92 o
   2   4   4     1293.85     1121.39     25.71 o
   3   4   4    12052.01    12191.98     95.39 o
   4   4   4      769.12     1053.90     32.08 o
   5   4   4      101.75      120.82     29.56 o
   6   4   4     1824.76     2064.78     57.98 o
   7   4   4     1306.19     1463.13     65.14 o
   8   4   4       95.70      179.57     54.37 o
   9   4   4     1349.80     1222.85     72.72 o
  10   4   4      102.62       37.66     56.22 o
  11   4   4      486.44      443.23     69.80 o
  12   4   4      350.02      305.19     90.51 o
  13   4   4      789.72      847.44    103.56 o
 -13   5   4      508.10      454.45     98.82 o
 -12   5   4       45.84       25.70     63.12 o
 -11   5   4       75.57       76.97     61.22 o
 -10   5   4     1385.79     1246.87     79.05 o
  -9   5   4      124.29      122.63     48.50 o
  -8   5   4       88.91       88.04     52.43 o
  -7   5   4      147.63      229.26     40.09 o
  -6   5   4     2134.06     2005.26     57.87 o
  -5   5   4    17986.04    17679.05    143.52 o
  -4   5   4    18254.80    19598.44    145.77 o
  -3   5   4     5196.38     5332.15     44.85 o
  -2   5   4    14623.08    14949.21     92.18 o
  -1   5   4     5205.49     5050.64     38.52 o
   0   5   4     1409.07     1304.76     33.72 o
   1   5   4     4195.56     4129.08     35.72 o
   2   5   4      106.52       79.53     12.85 o
   3   5   4      923.11      712.38     23.73 o
   4   5   4      830.58      809.55     30.87 o
   5   5   4     8131.30     9114.64    110.93 o
   6   5   4       72.20       51.71     32.18 o
   7   5   4     2276.40     2057.66     76.11 o
   8   5   4      202.78      172.47     56.44 o
   9   5   4       21.72      -50.62     50.62 o
  10   5   4     1596.95     1658.21     87.08 o
  11   5   4       81.70       78.97     65.79 o
  12   5   4        1.13      -70.04     70.04 o
  13   5   4      260.31      246.71     89.10 o
 -13   6   4     1229.52     1275.60    104.54 o
 -12   6   4      343.39      313.28     80.31 o
 -11   6   4       22.58       11.90     64.26 o
 -10   6   4     2548.75     2470.81     95.21 o
  -9   6   4      362.19      415.22     58.28 o
  -8   6   4      996.26      955.62     59.12 o
  -7   6   4     3111.66     3272.40     83.96 o
  -6   6   4    10109.98    11449.47    123.86 o
  -5   6   4     1486.41     1700.13     43.13 o
  -4   6   4      464.66      358.37     23.21 o
  -3   6   4       75.55       28.00     15.10 o
  -2   6   4     7513.15     8570.99     61.02 o
  -1   6   4     4430.10     4702.91     39.26 o
   0   6   4      508.66      454.52     23.64 o
   1   6   4     2416.26     2077.59     27.32 o
   2   6   4      265.77      258.08     16.31 o
   3   6   4     1905.07     2085.07     34.21 o
   4   6   4     5578.15     6062.03     82.96 o
   5   6   4        1.04       25.28     27.15 o
   6   6   4     4454.72     4618.70     83.59 o
   7   6   4     1529.58     1690.74    107.56 o
   8   6   4     1744.83     1781.71     79.48 o
   9   6   4    11683.36    11358.28    183.24 o
  10   6   4     6488.41     6311.36    141.82 o
  11   6   4      153.22      173.04     78.77 o
  12   6   4        1.23        7.55     77.72 o
  13   6   4       63.57      -81.51     81.51 o
 -13   7   4        1.44      -51.42     86.67 o
 -12   7   4     1344.28     1556.76    100.76 o
 -11   7   4      260.12      355.25     65.88 o
 -10   7   4      533.55      502.02     62.56 o
  -9   7   4     1667.28     1761.31     76.15 o
  -8   7   4      897.87      960.28     61.63 o
  -7   7   4      938.29      952.72     55.47 o
  -6   7   4      320.27      331.89     36.04 o
  -5   7   4     2396.59     2593.14     45.97 o
  -4   7   4       32.61       49.95     20.26 o
  -3   7   4    13726.27    14910.38    120.59 o
  -2   7   4     2231.75     2463.12     31.34 o
  -1   7   4     3383.69     3901.99     34.95 o
   0   7   4    13939.02    14604.21    131.81 o
   1   7   4      947.18      896.89     23.79 o
   2   7   4      682.53      647.86     17.92 o
   3   7   4        1.93       18.78     14.06 o
   4   7   4     4590.27     4650.20     65.66 o
   5   7   4      114.20       55.38     28.76 o
   6   7   4        3.85       -0.86     32.40 o
   7   7   4     1594.39     1558.15     60.17 o
   8   7   4     6573.88     6559.06    132.46 o
   9   7   4     3440.96     3478.42    102.72 o
  10   7   4      601.49      479.77     65.52 o
  11   7   4       94.26      107.23     69.47 o
  12   7   4     1154.86     1463.63    107.00 o
  13   7   4      108.80       20.73     85.69 o
 -13   8   4      769.90      933.55    111.12 o
 -12   8   4      642.60      624.06    141.08 o
 -11   8   4     2564.47     2519.76    102.40 o
 -10   8   4      885.75      738.98     68.63 o
  -9   8   4     1361.14     1463.31     68.50 o
  -8   8   4     1715.27     1681.60     73.33 o
  -7   8   4     1634.16     1356.20     61.88 o
  -6   8   4     1567.05     1413.19     44.92 o
  -5   8   4      841.38     1079.67     36.67 o
  -4   8   4      322.66      324.96     23.78 o
  -3   8   4    11766.11    13103.45    109.91 o
  -2   8   4    22943.58    22614.76    166.48 o
  -1   8   4        1.28       -4.00     10.15 o
   0   8   4     9131.94     9135.29    110.18 o
   1   8   4    13478.91    14061.80    209.95 o
   2   8   4       36.80       36.39     10.92 o
   3   8   4      211.68      164.69     20.84 o
   4   8   4     4436.56     4694.74     66.54 o
   5   8   4      407.77      422.69     34.48 o
   6   8   4      378.01      404.31     39.82 o
   7   8   4     1605.26     1696.94     66.72 o
   8   8   4     1997.43     2020.13    110.22 o
   9   8   4        6.21       10.98     52.29 o
  10   8   4      359.94      426.11     78.40 o
  11   8   4      260.67      151.08     72.18 o
  12   8   4       14.80       -6.31     73.58 o
 -13   9   4     2684.43     3329.44    158.97 o
 -12   9   4       46.27      -15.01     80.89 o
 -11   9   4       22.78      -54.52     61.97 o
 -10   9   4       53.43       48.59     55.68 o
  -9   9   4     2087.09     2214.78     80.22 o
  -8   9   4     1095.21      921.13     59.43 o
  -7   9   4       10.37       58.30     51.25 o
  -6   9   4     6309.98     6087.86     84.44 o
  -5   9   4      898.78     1121.85     38.43 o
  -4   9   4     2376.46     2344.93     44.43 o
  -3   9   4      297.44      472.95     24.54 o
  -2   9   4      800.26      872.78     23.82 o
  -1   9   4     1172.01     1389.31     20.95 o
   0   9   4      118.31      164.90     15.52 o
   1   9   4      263.78      260.84     30.12 o
   2   9   4      611.15      773.86     17.52 o
   3   9   4      608.36      618.61     21.34 o
   4   9   4    10727.13    10720.50    114.22 o
   5   9   4      330.14      388.48     34.54 o
   6   9   4      770.14      830.82     47.64 o
   7   9   4     1653.63     1450.66     69.85 o
   8   9   4      367.84      268.81     53.82 o
   9   9   4      122.13       92.10     60.03 o
  10   9   4       95.14       11.22     68.67 o
  11   9   4       41.48      -64.35     64.35 o
  12   9   4     1525.67     1824.23    123.29 o
 -12  10   4       11.26      -74.85     74.85 o
 -11  10   4      201.37      106.85     68.09 o
 -10  10   4      261.73      233.02     67.82 o
  -9  10   4        6.25      -28.54     41.13 o
  -8  10   4      501.62      504.42     49.64 o
  -7  10   4       69.93      116.43     45.98 o
  -6  10   4      641.96      674.03     39.69 o
  -5  10   4     2590.82     2452.00     52.12 o
  -4  10   4      104.08      123.53     24.67 o
  -3  10   4     9147.57     9361.48     90.00 o
  -2  10   4     1959.06     1807.53     46.47 o
  -1  10   4     1985.16     2096.34     28.91 o
   0  10   4        0.49       18.74     19.73 o
   1  10   4     6559.42     7014.03     93.86 o
   2  10   4      823.51      685.97     24.36 o
   3  10   4      706.67      666.84     27.07 o
   4  10   4      827.78      730.79     41.82 o
   5  10   4       23.89       90.40     30.14 o
   6  10   4     4218.30     3895.06     79.46 o
   7  10   4      206.07      134.88     47.53 o
   8  10   4       31.09       88.74     54.88 o
   9  10   4     1513.33     1765.79     96.12 o
  10  10   4        1.07       65.83     69.86 o
  11  10   4      192.81       39.64     73.28 o
  12  10   4      798.76      843.58     98.94 o
 -12  11   4       70.11      108.42    102.02 o
 -11  11   4      361.73      343.22     95.76 o
 -10  11   4       20.92      -23.22     69.70 o
  -9  11   4      242.63      219.28     61.33 o
  -8  11   4      376.65      450.39     48.45 o
  -7  11   4       95.52       53.11     39.39 o
  -6  11   4     3236.11     3309.75     83.31 o
  -5  11   4     5921.22     5672.62     76.86 o
  -4  11   4      149.01      123.96     25.40 o
  -3  11   4     2098.32     2041.69     42.05 o
  -2  11   4      728.20      593.31     31.06 o
  -1  11   4     1128.73     1254.05     27.66 o
   0  11   4      815.51      711.35     30.35 o
   1  11   4      332.15      256.77     32.14 o
   2  11   4        9.68        2.50     14.43 o
   3  11   4      416.50      422.27     26.94 o
   4  11   4      574.81      494.13     31.13 o
   5  11   4     1005.84     1055.56     44.19 o
   6  11   4     1339.21     1357.32     63.02 o
   7  11   4      266.20      338.32     59.67 o
   8  11   4        4.40       30.62     57.71 o
   9  11   4        6.22      -46.99     58.32 o
  10  11   4      241.40      207.55     72.62 o
  11  11   4      103.75      114.42     76.03 o
  12  11   4      370.75      405.75     93.08 o
 -12  12   4       87.30      -47.10     92.62 o
 -11  12   4       81.75       21.88     82.68 o
 -10  12   4        1.26      -36.07     79.97 o
  -9  12   4     3581.46     3361.51    127.03 o
  -8  12   4       59.68       51.74     52.32 o
  -7  12   4      887.50      899.18     54.36 o
  -6  12   4      242.97      236.47     41.72 o
  -5  12   4       55.97       12.65     29.70 o
  -4  12   4     5745.23     5939.10     72.79 o
  -3  12   4     1540.75     1603.15     39.18 o
  -2  12   4       50.41       30.85     17.90 o
  -1  12   4     5170.25     5399.19     48.94 o
   0  12   4       43.56       56.78     18.20 o
   1  12   4      367.44      443.70     35.13 o
   2  12   4     1762.59     1765.98     36.09 o
   3  12   4     5193.90     5195.30     63.92 o
   4  12   4      157.10      142.53     28.02 o
   5  12   4       54.69       51.28     41.93 o
   6  12   4     1464.80     1478.07     78.88 o
   7  12   4      588.94      570.57     67.47 o
   8  12   4      255.05      245.70     61.47 o
   9  12   4        3.76      -61.69     61.69 o
  10  12   4      194.62      316.17     74.49 o
  11  12   4      608.99      546.94     87.46 o
 -11  13   4      216.71      191.28    100.29 o
 -10  13   4      216.73      214.69     90.51 o
  -9  13   4     2154.55     2073.34    108.80 o
  -8  13   4      124.72      192.32     63.28 o
  -7  13   4      257.12      196.95     59.31 o
  -6  13   4     3251.34     3262.15     84.16 o
  -5  13   4     2974.65     2987.20     67.83 o
  -4  13   4     2711.49     2784.38     65.65 o
  -3  13   4      527.50      523.25     35.31 o
  -2  13   4       28.74       63.19     17.89 o
  -1  13   4      306.39      274.99     18.32 o
   0  13   4     8722.17     8910.71    101.68 o
   1  13   4      383.60      412.29     37.62 o
   2  13   4     1050.48     1074.70     33.83 o
   3  13   4      370.04      418.40     25.23 o
   4  13   4       66.68       66.77     27.51 o
   5  13   4     1679.86     1540.95     73.78 o
   6  13   4        1.36       15.39     48.46 o
   7  13   4     4765.75     4886.36    136.62 o
   8  13   4     3366.15     3396.24    124.38 o
   9  13   4     1254.70     1180.68    163.03 o
  10  13   4      233.37      180.77    102.24 o
  11  13   4       81.40       34.30     99.78 o
 -11  14   4      107.36      -84.35     84.35 o
 -10  14   4      899.61      967.02    112.92 o
  -9  14   4        0.83      -46.79     77.41 o
  -8  14   4     1353.52     1188.25     89.11 o
  -7  14   4      646.79      755.97     73.89 o
  -6  14   4      895.17      879.45     71.33 o
  -5  14   4       33.22       56.81     46.13 o
  -4  14   4      668.31      702.45     49.25 o
  -3  14   4      407.63      324.07     32.41 o
  -2  14   4      556.08      579.94     25.87 o
  -1  14   4      751.46      908.13     28.36 o
   0  14   4     1889.60     1803.11     58.32 o
   1  14   4      210.82      197.37     35.94 o
   2  14   4       13.05       50.35     66.45 o
   3  14   4     3339.57     3145.05     51.72 o
   4  14   4      196.65      213.99     49.13 o
   5  14   4       94.65       15.44     39.21 o
   6  14   4      894.00      804.94     64.40 o
   7  14   4      461.64      429.53     64.46 o
   8  14   4      476.30      345.43     78.39 o
   9  14   4       32.29       38.48     79.96 o
  10  14   4        3.79      -13.28     99.18 o
 -10  15   4       69.42       -4.85     90.24 o
  -9  15   4       52.57      -66.35     97.32 o
  -8  15   4     1202.43     1339.71     92.02 o
  -7  15   4      132.06      168.14     63.08 o
  -6  15   4       35.92       25.18     54.04 o
  -5  15   4        6.77      -44.08     44.08 o
  -4  15   4      773.23      766.86     53.80 o
  -3  15   4     5848.57     5549.41     96.44 o
  -2  15   4     3912.55     3610.04    118.10 o
  -1  15   4       13.71        2.92     18.93 o
   0  15   4       34.67       47.72     34.05 o
   1  15   4      404.40      406.60     40.20 o
   2  15   4      426.40      410.49     64.16 o
   3  15   4       43.56        5.72     26.43 o
   4  15   4      103.37      151.56     35.61 o
   5  15   4      560.80      603.32     52.82 o
   6  15   4      144.05      144.67     55.02 o
   7  15   4      406.10      342.15     65.54 o
   8  15   4       10.48      -39.17     66.62 o
   9  15   4     2637.85     2683.41    124.55 o
  10  15   4       31.43     -101.39    101.39 o
 -10  16   4      736.41      734.11    158.91 o
  -9  16   4        8.47      -88.49     88.49 o
  -8  16   4      269.46      169.99     68.00 o
  -7  16   4     1465.19     1302.56     90.20 o
  -6  16   4      266.27      361.65     67.58 o
  -5  16   4       95.45      127.63     49.87 o
  -4  16   4       17.79       47.85     36.70 o
  -3  16   4     1701.85     1727.68     58.63 o
  -2  16   4       90.31       69.72     29.17 o
  -1  16   4      467.68      485.79     28.06 o
   0  16   4      239.73      351.61     49.07 o
   1  16   4        2.41        6.94     42.00 o
   2  16   4     2016.86     1926.14     93.98 o
   3  16   4     1568.39     1645.56     87.66 o
   4  16   4      512.15      538.18     43.68 o
   5  16   4        7.18       21.07     48.74 o
   6  16   4     2186.18     2267.96     89.97 o
   7  16   4       71.03       73.90     61.55 o
   8  16   4      427.36      315.81     73.08 o
   9  16   4     1056.17     1169.72     99.46 o
  -9  17   4     3204.49     3050.46    155.67 o
  -8  17   4     4976.39     4787.32    228.40 o
  -7  17   4        0.29      -22.92     65.66 o
  -6  17   4     1536.76     1595.98     91.83 o
  -5  17   4     2526.82     2542.09     95.41 o
  -4  17   4        0.39      -35.59     35.59 o
  -3  17   4      275.14      138.85     43.11 o
  -2  17   4     1080.10     1094.57     45.34 o
  -1  17   4      150.44       90.06     26.63 o
   0  17   4      186.11      158.86     46.90 o
   1  17   4      661.71      758.43     60.64 o
   2  17   4        1.44      -43.68     53.51 o
   3  17   4     3882.55     3879.60    122.61 o
   4  17   4     2750.73     2533.16    109.53 o
   5  17   4      654.98      613.11     99.01 o
   6  17   4      149.47      121.24     50.84 o
   7  17   4     1844.92     1789.87     86.95 o
   8  17   4     2102.17     2283.08    103.67 o
   9  17   4       20.72        1.23     75.63 o
  -9  18   4     1098.96     1032.52    120.36 o
  -8  18   4        7.34     -117.91    118.10 o
  -7  18   4     2348.18     2234.41    163.16 o
  -6  18   4      194.56      151.02    106.30 o
  -5  18   4        5.63       11.84     51.41 o
  -4  18   4      284.31      211.82     44.36 o
  -3  18   4      695.93      780.59     47.71 o
  -2  18   4      147.38      146.18     29.88 o
  -1  18   4      207.15      135.96     47.98 o
   0  18   4       24.42       57.90     44.95 o
   1  18   4       17.17       39.56     51.80 o
   2  18   4      520.33      577.87     91.81 o
   3  18   4     2549.20     2714.91    110.15 o
   4  18   4      295.23      410.78     67.38 o
   5  18   4       77.39      109.39     67.42 o
   6  18   4     2486.50     2839.19    149.31 o
   7  18   4        8.44      -72.95     72.95 o
   8  18   4      970.93      926.12    105.07 o
  -8  19   4       62.29      -76.12     76.12 o
  -7  19   4      741.91      800.63    160.05 o
  -6  19   4      356.99      350.80     71.59 o
  -5  19   4      412.23      497.30     59.70 o
  -4  19   4      128.35      146.42     40.37 o
  -3  19   4      486.20      531.26     41.69 o
  -2  19   4     1016.97     1040.85     84.69 o
  -1  19   4      297.06      286.22     58.45 o
   0  19   4       41.09      122.23     49.55 o
   1  19   4     5640.94     5519.84    139.80 o
   2  19   4      157.95      193.19     58.32 o
   3  19   4      941.75      863.08     79.35 o
   4  19   4      146.64       30.36     65.62 o
   5  19   4      303.79      361.05     79.12 o
   6  19   4      279.84      340.07     78.29 o
   7  19   4      782.10      672.77     96.63 o
  -7  20   4      295.96      302.46     66.10 o
  -6  20   4       12.96       -0.32     80.92 o
  -5  20   4        0.46      -12.73     66.26 o
  -4  20   4     1103.99     1140.29     65.84 o
  -3  20   4       95.43       45.33     52.44 o
  -2  20   4      336.67      400.84     64.90 o
  -1  20   4      606.22      701.51     61.49 o
   0  20   4     3763.25     3698.02    164.76 o
   1  20   4      199.54      272.61     57.46 o
   2  20   4     1239.72     1253.02     82.95 o
   3  20   4      490.79      500.27     72.58 o
   4  20   4     1248.80     1206.29     91.46 o
   5  20   4        3.77       51.73     97.77 o
   6  20   4       47.49      -71.85     71.85 o
  -6  21   4      245.62      142.62    140.79 o
  -5  21   4     1519.65     1633.66    169.84 o
  -4  21   4      103.13      190.61     93.37 o
  -3  21   4      119.06       34.42    101.02 o
  -2  21   4       34.30      -35.12     47.36 o
  -1  21   4       17.06       -8.56     47.42 o
   0  21   4      450.89      498.15     63.49 o
   1  21   4     1197.95     1170.55     77.78 o
   2  21   4       49.18      103.43     55.98 o
   3  21   4     1859.20     1909.00    112.84 o
   4  21   4     1177.11     1202.66     93.65 o
   5  21   4      743.82      661.93    146.21 o
  -4  22   4      395.98      328.97    149.89 o
  -3  22   4      271.23      293.62    138.51 o
  -2  22   4      120.20       90.21     93.37 o
  -1  22   4       58.97      103.21     88.49 o
   0  22   4        7.81        7.98     69.76 o
   1  22   4      147.89      217.30     61.93 o
   2  22   4     1620.95     1438.70    108.15 o
   3  22   4      270.25      356.02     95.72 o
  -1  23   4      296.49      329.06    144.48 o
   0  23   4      355.06      635.45    128.43 o
 -14   1   5      247.26      342.77    106.31 o
 -13   1   5      258.03      245.12    100.54 o
 -12   1   5     1834.98     2027.14     96.18 o
 -11   1   5     1036.34      959.83     69.35 o
 -10   1   5      504.34      512.67     59.27 o
  -9   1   5     3573.68     3528.03    102.84 o
  -8   1   5     2418.40     2396.87     75.02 o
  -7   1   5       36.60       48.37     34.48 o
  -6   1   5      149.94      124.80     23.49 o
  -5   1   5      496.24      551.75     23.21 o
  -4   1   5     5687.95     5577.79     45.47 o
  -3   1   5      101.92      219.75     13.34 o
  -2   1   5     3821.40     3536.25     32.33 o
  -1   1   5      989.25      804.84     16.52 o
   0   1   5    83700.64    85297.88    444.25 o
   1   1   5      850.91      797.48     21.24 o
   2   1   5      118.53       69.52     16.78 o
   3   1   5     1776.88     1674.34     31.37 o
   4   1   5     5898.83     5809.41     75.67 o
   5   1   5     3641.52     3566.16     61.51 o
   6   1   5      158.11      175.34     36.61 o
   7   1   5     6284.96     6255.55    119.14 o
   8   1   5     3301.94     3071.84    100.55 o
   9   1   5     5030.75     5195.06    118.29 o
  10   1   5      250.28      220.28     58.72 o
  11   1   5     3717.15     3381.32    110.41 o
  12   1   5     3127.38     3397.36    152.91 o
  13   1   5       54.96      114.64     99.20 o
 -14   2   5     1134.74     1662.39    117.09 o
 -13   2   5        6.23      -76.76     76.76 o
 -12   2   5       64.26       45.97     65.55 o
 -11   2   5      842.24      764.38     68.91 o
 -10   2   5     1258.42     1217.26     72.59 o
  -9   2   5        1.22      -10.90     49.10 o
  -8   2   5      764.06      745.25     47.80 o
  -7   2   5     2098.73     2090.77     51.81 o
  -6   2   5      584.55      585.44     31.44 o
  -5   2   5    10773.70    12756.43    102.22 o
  -4   2   5     3221.05     3434.62     34.77 o
  -3   2   5      955.17     1023.23     17.65 o
  -2   2   5    41569.47    42460.82    223.24 o
  -1   2   5    13035.12    13308.11     80.46 o
   0   2   5     2149.19     1984.23     21.78 o
   1   2   5    27872.83    27507.40    188.69 o
   2   2   5    26962.32    29798.78    209.15 o
   3   2   5     1463.70     1567.40     37.71 o
   4   2   5      309.77      290.58     24.06 o
   5   2   5     7052.93     7073.35     85.80 o
   6   2   5      586.40      610.10     45.84 o
   7   2   5     2902.22     3270.07    124.19 o
   8   2   5     1614.66     1381.51     69.52 o
   9   2   5      143.32       94.36     50.30 o
  10   2   5       28.17       45.08     54.53 o
  11   2   5      923.93      944.27     74.14 o
  12   2   5        5.83       82.62     61.78 o
  13   2   5        4.88      -99.28     99.28 o
 -14   3   5     2087.58     2163.12    120.79 o
 -13   3   5     1352.93     1535.25     98.36 o
 -12   3   5      363.81      263.68     62.59 o
 -11   3   5      447.50      473.34     70.48 o
 -10   3   5        2.00      -50.50     50.50 o
  -9   3   5     3800.86     3798.41     96.72 o
  -8   3   5     3531.61     3522.71     87.63 o
  -7   3   5      530.67      710.22     38.13 o
  -6   3   5       37.10       18.41     25.85 o
  -5   3   5       46.64       12.02     18.15 o
  -4   3   5        5.39       10.02     15.65 o
  -3   3   5     5187.36     5022.39     38.92 o
  -2   3   5     1213.63     1182.47     21.58 o
  -1   3   5    21629.18    21376.43    128.86 o
   0   3   5    24016.69    24013.07    151.89 o
   1   3   5    17833.40    17119.08    122.21 o
   2   3   5     3019.10     2659.68     36.08 o
   3   3   5      893.60      897.13     25.77 o
   4   3   5       47.17       48.42     24.27 o
   5   3   5    16920.03    16870.63    166.79 o
   6   3   5     2294.97     2124.39     59.86 o
   7   3   5      939.70      983.17     54.99 o
   8   3   5       22.90       56.13     50.20 o
   9   3   5       33.34       10.18     49.63 o
  10   3   5     2117.25     2036.87     93.80 o
  11   3   5      420.98      440.42     84.71 o
  12   3   5      157.52      131.21     96.15 o
  13   3   5      732.11      750.21    104.98 o
 -14   4   5      162.67       -4.43     85.20 o
 -13   4   5     2641.81     2767.42    119.98 o
 -12   4   5     1740.26     1739.29     89.90 o
 -11   4   5      348.62      294.99     59.32 o
 -10   4   5      282.40      217.53     50.05 o
  -9   4   5     6960.30     7080.60    124.61 o
  -8   4   5     1233.16     1136.92     56.60 o
  -7   4   5     2004.83     1742.23     56.74 o
  -6   4   5     1925.12     1904.06     47.56 o
  -5   4   5       14.49       27.35     18.09 o
  -4   4   5     4850.47     5280.27     48.48 o
  -3   4   5     3915.19     4265.48     36.91 o
  -2   4   5    10089.14    10837.43     68.78 o
  -1   4   5     9118.47     8887.74     62.55 o
   0   4   5     2051.49     1920.51     21.95 o
   1   4   5     6253.38     6462.87     61.13 o
   2   4   5    10412.39    10894.29     89.94 o
   3   4   5      448.75      506.97     22.49 o
   4   4   5      784.08     1160.24     34.90 o
   5   4   5     2764.96     3198.96     69.31 o
   6   4   5     1454.13     1507.13     53.27 o
   7   4   5     7856.20     7961.34    136.39 o
   8   4   5      548.48      370.72     56.15 o
   9   4   5      669.61      656.98     62.24 o
  10   4   5     2221.61     2455.52     98.66 o
  11   4   5     1095.50     1051.43     81.95 o
  12   4   5      207.10      198.92     69.44 o
  13   4   5       26.79     -120.48    120.48 o
 -13   5   5       90.60       97.54     90.25 o
 -12   5   5        3.71      -61.73     61.73 o
 -11   5   5      143.96       18.73     54.51 o
 -10   5   5       94.00       14.93     44.37 o
  -9   5   5      525.81      697.65     56.77 o
  -8   5   5     1854.17     1623.66     64.96 o
  -7   5   5       17.32      -30.92     38.65 o
  -6   5   5     6601.51     6708.09    133.67 o
  -5   5   5    49972.30    50638.76    360.75 o
  -4   5   5     5632.75     5290.13     54.61 o
  -3   5   5      136.81      158.34     14.17 o
  -2   5   5    12243.62    13691.72     85.45 o
  -1   5   5     4925.58     5613.58     42.21 o
   0   5   5       39.21       10.58      9.42 o
   1   5   5    15623.27    15902.21    113.48 o
   2   5   5    10387.07    10837.61     98.75 o
   3   5   5     9117.71     9682.71     89.68 o
   4   5   5     2429.59     2230.95     47.15 o
   5   5   5     3126.17     3169.47     70.07 o
   6   5   5      249.59      167.93     35.62 o
   7   5   5     7441.51     7052.87    129.97 o
   8   5   5      592.22      657.64     66.50 o
   9   5   5     1047.39      951.14     69.75 o
  10   5   5      197.52      235.79     62.77 o
  11   5   5       93.46       33.53     71.79 o
  12   5   5      863.95      815.14    111.57 o
  13   5   5      947.33      876.61    105.03 o
 -13   6   5     1401.39     1612.74    130.42 o
 -12   6   5       49.14      -13.43     68.58 o
 -11   6   5       78.48       48.12     56.51 o
 -10   6   5      338.00      576.78     60.41 o
  -9   6   5      690.22      789.52     58.91 o
  -8   6   5      484.98      432.43     50.82 o
  -7   6   5     9539.85    10092.25    143.05 o
  -6   6   5     9566.22     9804.03    125.85 o
  -5   6   5       95.03       73.37     22.37 o
  -4   6   5    14802.22    16260.92    141.29 o
  -3   6   5    42944.13    42738.41    274.18 o
  -2   6   5     4876.01     4764.68     42.10 o
  -1   6   5       27.51       16.04      9.79 o
   0   6   5     7293.35     6846.68     85.91 o
   1   6   5     2333.72     2092.03     30.50 o
   2   6   5       87.12       61.99     19.07 o
   3   6   5      482.68      674.90     24.03 o
   4   6   5    11163.64    11078.01    121.69 o
   5   6   5     6877.03     7299.37     97.37 o
   6   6   5     2111.15     2289.85     61.79 o
   7   6   5      558.23      563.93     48.22 o
   8   6   5     1711.11     1647.76     78.89 o
   9   6   5     2966.09     3370.74    103.82 o
  10   6   5     2833.71     3009.43    106.35 o
  11   6   5        3.07      -69.08     69.08 o
  12   6   5     2070.75     2030.57    160.89 o
  13   6   5      245.41      356.35    104.91 o
 -13   7   5       57.88      -66.59    147.12 o
 -12   7   5      184.60      225.52     99.09 o
 -11   7   5     5315.89     5379.69    142.12 o
 -10   7   5       32.25       23.78     49.79 o
  -9   7   5       48.55       34.69     47.04 o
  -8   7   5     3145.95     2962.93     87.59 o
  -7   7   5     2861.42     2757.40     79.16 o
  -6   7   5        0.86       19.19     28.24 o
  -5   7   5        2.96        6.63     22.81 o
  -4   7   5       53.04        3.96     20.40 o
  -3   7   5      119.98       78.68     18.88 o
  -2   7   5    41218.60    40466.71    273.78 o
  -1   7   5    10104.61     9477.54     72.37 o
   0   7   5     3806.27     3632.37     52.47 o
   1   7   5    23158.16    21976.78    212.19 o
   2   7   5     1111.16      992.52     21.38 o
   3   7   5     7272.32     7303.30    103.70 o
   4   7   5     1153.00     1031.74     36.35 o
   5   7   5     2420.04     2017.50     56.01 o
   6   7   5     3991.14     3915.62     97.05 o
   7   7   5     1036.85      993.58     53.90 o
   8   7   5     4715.32     4472.76    113.96 o
   9   7   5     1195.66     1232.99     73.38 o
  10   7   5      793.84      763.30     73.09 o
  11   7   5      410.27      195.00     72.38 o
  12   7   5      263.00      150.42    102.20 o
  13   7   5     1692.93     1778.47    137.47 o
 -13   8   5      422.34      392.82    106.83 o
 -12   8   5       68.20      126.15     80.57 o
 -11   8   5        3.02      -52.52     56.84 o
 -10   8   5       79.44       -0.10     50.36 o
  -9   8   5     4178.17     4424.62    103.69 o
  -8   8   5      886.41      871.41     59.02 o
  -7   8   5     5193.80     4791.44     89.25 o
  -6   8   5     7474.19     7986.67    103.77 o
  -5   8   5     1302.55     1208.30     38.29 o
  -4   8   5     5599.18     5678.36     64.91 o
  -3   8   5    23630.55    24411.09    191.86 o
  -2   8   5     5185.27     5143.65     55.10 o
  -1   8   5     2192.88     2170.64     27.52 o
   0   8   5      138.87      171.98     25.44 o
   1   8   5      143.47      148.42     28.90 o
   2   8   5       79.98      115.67     11.20 o
   3   8   5    39091.05    40318.27    337.79 o
   4   8   5     4333.93     4225.12     66.33 o
   5   8   5     1201.64     1179.51     48.14 o
   6   8   5     4065.73     4192.32     93.00 o
   7   8   5      199.38      162.36     43.40 o
   8   8   5     3228.35     3128.53     95.97 o
   9   8   5      124.87      145.60     55.29 o
  10   8   5      268.70      220.11     72.83 o
  11   8   5      441.80      424.18    102.05 o
  12   8   5       10.76      -72.88     72.88 o
 -13   9   5     1592.28     1603.41    129.86 o
 -12   9   5        1.42       61.93     80.16 o
 -11   9   5      235.94      389.17     83.45 o
 -10   9   5     2463.10     2513.92     90.21 o
  -9   9   5     1730.11     2049.04     70.15 o
  -8   9   5    12220.76    12038.88    155.70 o
  -7   9   5     8406.37     8001.78    123.12 o
  -6   9   5      372.59      497.92     35.41 o
  -5   9   5     2082.56     1974.75     51.40 o
  -4   9   5     3996.66     3977.33     57.51 o
  -3   9   5       42.39       80.28     20.12 o
  -2   9   5    17609.60    18753.67    142.90 o
  -1   9   5    17180.70    16612.23    124.02 o
   0   9   5     6413.84     6413.74     86.84 o
   1   9   5     3934.01     3992.94     70.69 o
   2   9   5     6076.43     5916.60     85.95 o
   3   9   5      390.71      408.19     19.70 o
   4   9   5     4890.37     4817.72    136.32 o
   5   9   5      114.54       31.34     30.57 o
   6   9   5      619.87      553.03     49.52 o
   7   9   5      688.74      639.56     56.86 o
   8   9   5       34.96       15.99     46.23 o
   9   9   5      835.91      818.37     78.24 o
  10   9   5      356.41      310.87     73.60 o
  11   9   5     2205.72     2171.36    115.62 o
  12   9   5     1615.33     1758.53    116.92 o
 -12  10   5      686.59      814.18    122.41 o
 -11  10   5      860.88     1178.02     98.79 o
 -10  10   5     3104.29     3004.74    142.85 o
  -9  10   5      146.95       81.28     45.43 o
  -8  10   5     1405.02     1362.66     67.84 o
  -7  10   5     3923.22     4107.50     90.61 o
  -6  10   5     5983.38     5749.07     80.33 o
  -5  10   5     3567.11     3642.59     60.29 o
  -4  10   5     1664.01     1870.18     42.62 o
  -3  10   5    31586.53    32065.92    245.25 o
  -2  10   5     8461.29     8366.40     98.76 o
  -1  10   5      193.37       94.59     10.62 o
   0  10   5    10651.39    10507.65    158.82 o
   1  10   5     3219.12     3360.35     67.90 o
   2  10   5     2677.91     2902.55     41.65 o
   3  10   5       52.11       52.62     15.11 o
   4  10   5      954.74      918.79     47.72 o
   5  10   5      112.42      156.43     31.69 o
   6  10   5     1395.27     1478.85     59.00 o
   7  10   5      850.72      862.29     57.29 o
   8  10   5      568.40      537.35     68.65 o
   9  10   5     7391.64     7282.00    168.33 o
  10  10   5      244.41      321.63     72.97 o
  11  10   5       28.19       24.33     77.68 o
  12  10   5     2798.51     2787.97    153.65 o
 -12  11   5      959.30      891.20    118.32 o
 -11  11   5     1029.94     1075.81    120.31 o
 -10  11   5     1864.41     1742.59    109.95 o
  -9  11   5        3.38      -24.05     49.77 o
  -8  11   5        9.60       -8.62     40.56 o
  -7  11   5     3051.76     3015.04     79.48 o
  -6  11   5     1901.41     1950.14     57.30 o
  -5  11   5      515.12      510.57     34.27 o
  -4  11   5     4839.66     4851.28     65.56 o
  -3  11   5     3195.85     3314.94     60.71 o
  -2  11   5      364.37      388.41     22.25 o
  -1  11   5        2.93      -14.71     14.71 o
   0  11   5       48.24      128.23     30.58 o
   1  11   5    11127.71    10999.83    166.33 o
   2  11   5     5666.11     5713.24     62.50 o
   3  11   5     4166.74     4180.93     67.49 o
   4  11   5     2088.65     2037.02     72.16 o
   5  11   5       30.89       29.40     35.00 o
   6  11   5       10.55      -33.25     46.89 o
   7  11   5     3261.73     3232.98    125.09 o
   8  11   5     2792.40     2948.02    108.77 o
   9  11   5       76.38        9.42     63.21 o
  10  11   5      522.74      698.45     82.43 o
  11  11   5      237.23      139.47     76.48 o
  12  11   5      244.59      192.58    133.90 o
 -12  12   5     2447.06     2561.15    164.92 o
 -11  12   5      750.42      873.88    108.34 o
 -10  12   5     1422.72     1427.88    159.28 o
  -9  12   5     2390.29     2590.70    138.13 o
  -8  12   5      649.96      698.69     66.27 o
  -7  12   5     1119.25     1187.61     58.65 o
  -6  12   5      351.22      276.92     40.15 o
  -5  12   5      493.20      532.36     36.62 o
  -4  12   5     1873.04     1997.53     46.37 o
  -3  12   5      114.40       95.86     23.10 o
  -2  12   5       84.73      110.27     27.09 o
  -1  12   5      356.30      335.28     19.01 o
   0  12   5     8995.77     8935.02    115.91 o
   1  12   5     4257.25     4306.42     92.49 o
   2  12   5     1863.02     1638.83     56.15 o
   3  12   5     6701.75     6605.01     79.68 o
   4  12   5      923.65      875.38     37.60 o
   5  12   5      343.25      368.55     54.05 o
   6  12   5     2960.52     2993.02    112.32 o
   7  12   5     1511.02     1443.38     78.01 o
   8  12   5      116.91      111.08     59.96 o
   9  12   5      203.73      188.53     66.07 o
  10  12   5     1093.98     1251.15     94.82 o
  11  12   5      142.31       48.75     79.33 o
 -11  13   5      104.09       60.63    107.86 o
 -10  13   5      221.04       87.74    150.17 o
  -9  13   5     1886.68     1928.66    124.59 o
  -8  13   5       21.23       29.26     60.11 o
  -7  13   5      287.00      196.70     60.94 o
  -6  13   5      575.66      594.59     44.88 o
  -5  13   5       81.91       77.10     39.86 o
  -4  13   5      245.76      242.85     33.37 o
  -3  13   5     7674.24     7851.64     89.52 o
  -2  13   5      277.94      209.39     18.52 o
  -1  13   5      738.94      670.63     22.55 o
   0  13   5      119.69       87.06     39.57 o
   1  13   5     3288.80     3106.72    105.80 o
   2  13   5      426.77      483.65     43.78 o
   3  13   5      603.23      685.15     26.32 o
   4  13   5      512.38      496.97     32.84 o
   5  13   5       19.99        8.46     43.97 o
   6  13   5      850.82      911.65     66.53 o
   7  13   5     1187.45     1285.47     81.86 o
   8  13   5     1802.80     2062.45    104.24 o
   9  13   5      107.88       52.24     75.98 o
  10  13   5       30.92       56.69    121.80 o
  11  13   5      280.03      341.38    131.97 o
 -11  14   5        4.61      -95.81     95.81 o
 -10  14   5      227.38      192.80     87.58 o
  -9  14   5      141.32      215.18     85.40 o
  -8  14   5     2590.74     2512.82    111.66 o
  -7  14   5     2800.93     2903.44    111.26 o
  -6  14   5     1447.41     1479.57     74.06 o
  -5  14   5     6665.86     6460.23    125.72 o
  -4  14   5     6247.28     6630.19    102.62 o
  -3  14   5      214.20      227.24     36.51 o
  -2  14   5     3128.98     3100.25     48.13 o
  -1  14   5        4.20        6.00     14.12 o
   0  14   5      508.33      565.82     39.49 o
   1  14   5     3667.92     3633.79     80.43 o
   2  14   5     5597.61     5375.83    103.84 o
   3  14   5      812.24      788.04     45.91 o
   4  14   5     1924.94     1907.16     63.67 o
   5  14   5      336.76      240.76     42.28 o
   6  14   5     6181.32     6265.25    208.52 o
   7  14   5        0.26      -29.78     54.53 o
   8  14   5       11.43       -0.71     77.06 o
   9  14   5      359.12      220.97    118.35 o
  10  14   5      274.25      135.59     93.47 o
 -10  15   5      192.64      150.91     94.49 o
  -9  15   5     1546.53     1518.26    138.26 o
  -8  15   5     1387.53     1414.52     93.67 o
  -7  15   5      503.94      485.04     69.85 o
  -6  15   5       21.96       69.75     52.05 o
  -5  15   5      355.84      385.46     52.40 o
  -4  15   5        2.50      -39.07     39.07 o
  -3  15   5       90.23      103.93     36.40 o
  -2  15   5     2092.70     1843.32     56.58 o
  -1  15   5      618.18      558.74     26.47 o
   0  15   5     3194.24     3290.06    123.81 o
   1  15   5       68.80       18.10     37.78 o
   2  15   5     1257.87     1368.47     60.07 o
   3  15   5      143.22      106.72     42.62 o
   4  15   5     3253.35     3275.33     85.84 o
   5  15   5      249.50      187.38     66.45 o
   6  15   5      253.46      243.93     53.59 o
   7  15   5        1.99      -63.56     90.65 o
   8  15   5       42.53      -21.18     75.95 o
   9  15   5      150.57       47.07    100.66 o
  10  15   5     1301.55     1257.78    221.59 o
 -10  16   5      285.25      162.10    100.82 o
  -9  16   5        6.33      -46.82     81.03 o
  -8  16   5      509.79      457.82     74.64 o
  -7  16   5       17.10       89.89     84.35 o
  -6  16   5      465.62      492.14     66.82 o
  -5  16   5     1085.66     1031.86     66.51 o
  -4  16   5        9.45       -3.33     41.80 o
  -3  16   5       45.66       34.75     32.55 o
  -2  16   5       20.52       -7.37     30.86 o
  -1  16   5      351.71      416.88     55.79 o
   0  16   5      174.78      217.36     50.55 o
   1  16   5     1180.98     1121.89     70.59 o
   2  16   5     5131.43     5110.69    129.06 o
   3  16   5       45.85       21.82     55.67 o
   4  16   5     2048.53     2150.45     62.62 o
   5  16   5       12.83      -34.04     39.01 o
   6  16   5        1.25        4.83     54.22 o
   7  16   5      627.16      764.46     69.87 o
   8  16   5      565.56      470.18     76.07 o
   9  16   5       55.58       23.54    103.80 o
  -9  17   5      863.79      643.74    106.19 o
  -8  17   5       63.80       95.87     82.20 o
  -7  17   5      117.69      189.89     65.42 o
  -6  17   5        6.00      -23.46     55.97 o
  -5  17   5      406.82      390.51     56.00 o
  -4  17   5       45.87      103.29     39.45 o
  -3  17   5      760.88      788.02     63.09 o
  -2  17   5       40.56       41.18     36.07 o
  -1  17   5        2.34      -12.70     47.04 o
   0  17   5      286.99      191.79     50.65 o
   1  17   5      113.92      108.75     51.28 o
   2  17   5      192.30      145.11     54.76 o
   3  17   5     1541.49     1519.77     88.92 o
   4  17   5     1115.69      967.88     82.91 o
   5  17   5      217.20      174.50     69.45 o
   6  17   5       52.53       91.76     71.17 o
   7  17   5        1.29      -22.11     52.84 o
   8  17   5        1.19      -59.31     59.31 o
   9  17   5       12.84       -9.25     73.27 o
  -8  18   5      132.07       65.17    112.09 o
  -7  18   5       18.09       28.92     61.86 o
  -6  18   5        0.06      -78.32     78.32 o
  -5  18   5       72.10       -4.63     43.24 o
  -4  18   5      251.86      245.86     42.42 o
  -3  18   5      630.27      540.62     45.49 o
  -2  18   5       81.01       87.11     33.30 o
  -1  18   5       14.43       30.56     47.04 o
   0  18   5      487.56      621.62     81.49 o
   1  18   5     1066.85     1163.88     77.60 o
   2  18   5     1086.73     1022.83     75.03 o
   3  18   5        0.28      -21.03     53.52 o
   4  18   5      243.40      213.73     70.24 o
   5  18   5      353.76      319.65     98.64 o
   6  18   5      176.73      284.93     77.73 o
   7  18   5        3.56      -20.00     84.08 o
   8  18   5       10.93      -79.23     79.23 o
  -8  19   5       43.59       -3.20    125.73 o
  -7  19   5      700.62      729.35    153.13 o
  -6  19   5      549.96      521.71     78.63 o
  -5  19   5      222.39      352.84     70.69 o
  -4  19   5       27.51       -8.96     37.69 o
  -3  19   5      260.43      199.84     43.31 o
  -2  19   5        2.33       -0.14     54.97 o
  -1  19   5       41.72       57.80     49.34 o
   0  19   5        5.77       37.48     50.61 o
   1  19   5      438.21      497.47     67.04 o
   2  19   5      169.83       95.16     57.21 o
   3  19   5      567.18      668.94     87.58 o
   4  19   5     3222.05     3195.31    128.09 o
   5  19   5      542.60      564.68     82.02 o
   6  19   5       52.01       25.78     82.74 o
   7  19   5       42.15        4.72     90.39 o
  -7  20   5        0.91      -56.53    112.17 o
  -6  20   5        0.59      -62.84     62.84 o
  -5  20   5      638.40      656.97     71.99 o
  -4  20   5      520.35      572.25     68.09 o
  -3  20   5      759.65      640.24     80.88 o
  -2  20   5      284.89      458.98    100.56 o
  -1  20   5      139.04      219.23     54.80 o
   0  20   5      475.05      473.28     78.75 o
   1  20   5      142.46      197.55     77.06 o
   2  20   5        6.99      124.69     56.47 o
   3  20   5       57.30      126.37     64.19 o
   4  20   5     1032.83     1060.13    140.50 o
   5  20   5       39.44      -57.41     70.88 o
   6  20   5       35.18      -80.13     80.13 o
  -5  21   5     1601.47     1703.04    299.66 o
  -4  21   5      531.00      617.14     70.20 o
  -3  21   5       25.52       59.08     55.20 o
  -2  21   5       27.91       97.47     54.43 o
  -1  21   5      135.59       82.40     53.48 o
   0  21   5      146.16       96.88     57.69 o
   1  21   5     1293.30     1407.95     89.07 o
   2  21   5     2489.63     2489.29    104.91 o
   3  21   5      508.44      469.99     97.86 o
   4  21   5      185.45      254.01     74.87 o
   5  21   5        0.77      -68.55     68.55 o
  -4  22   5      418.48      625.15    146.49 o
  -3  22   5        4.92       48.85    130.02 o
  -2  22   5        0.41      -19.17    102.41 o
  -1  22   5       15.71       62.24     69.26 o
   0  22   5      133.30       50.87     59.17 o
   1  22   5      803.05      945.02     79.40 o
   2  22   5      661.85      624.74     74.33 o
   3  22   5     2700.12     3009.12    132.71 o
 -14   0   6       37.86      -33.40    205.27 o
 -13   0   6     3430.87     3989.90    275.79 o
 -12   0   6     4734.33     4446.13    180.07 o
 -11   0   6       55.68      156.54    112.82 o
 -10   0   6        7.87       62.03     73.25 o
  -9   0   6     1616.47     1706.91     97.78 o
  -8   0   6      236.21      327.04     63.38 o
  -7   0   6      170.62      172.49     43.13 o
  -6   0   6      147.52      279.50     32.69 o
  -5   0   6    14967.29    14720.64    173.22 o
  -4   0   6    37182.43    38722.16    292.97 o
  -3   0   6     5337.23     5633.41     62.83 o
  -2   0   6     5895.98     5587.48     62.95 o
  -1   0   6     6040.45     6147.75     58.82 o
   0   0   6       16.40       42.55     13.81 o
   1   0   6       23.49       30.49     33.21 o
   2   0   6    14761.20    14906.32    154.49 o
   3   0   6     6514.66     6435.23     85.36 o
   4   0   6      372.04      472.62     37.66 o
   5   0   6     5475.79     5170.54    108.57 o
   6   0   6      344.15      274.75     55.65 o
   7   0   6    11715.79    11638.81    224.68 o
   8   0   6     5308.71     5424.57    164.01 o
   9   0   6     1062.69      879.15    121.79 o
  10   0   6     5495.32     5991.08    279.84 o
  11   0   6     3334.67     2836.08    146.12 o
  12   0   6       32.20       53.88     91.16 o
  13   0   6     1170.49     1021.80    136.41 o
 -14   1   6        3.58      102.50     96.77 o
 -13   1   6     1850.85     1957.99    101.94 o
 -12   1   6        9.39      -39.00     57.93 o
 -11   1   6       11.75      -58.24     58.24 o
 -10   1   6     3578.17     3405.01    100.97 o
  -9   1   6       74.82      111.20     40.15 o
  -8   1   6    21704.04    21736.69    210.16 o
  -7   1   6     3350.54     2966.97     58.06 o
  -6   1   6      567.92      464.40     28.18 o
  -5   1   6    10728.80     9876.01     90.41 o
  -4   1   6     2539.59     2914.01     32.02 o
  -3   1   6      999.83      972.99     19.32 o
  -2   1   6    12832.90    12427.10     79.34 o
  -1   1   6    15343.85    14688.91     84.45 o
   0   1   6     1127.66     1101.76     21.82 o
   1   1   6     5877.75     6288.01     55.63 o
   2   1   6    24323.39    23856.84    171.65 o
   3   1   6     1600.60     1414.70     29.10 o
   4   1   6     7793.98     7873.61     98.54 o
   5   1   6    20707.63    19768.84    183.98 o
   6   1   6      463.08      667.17     45.80 o
   7   1   6      172.09      155.48     42.01 o
   8   1   6     3851.09     3754.45     98.28 o
   9   1   6      353.00      297.06     51.96 o
  10   1   6      103.50      -31.18     53.80 o
  11   1   6     4709.73     4341.54    185.74 o
  12   1   6      843.81      744.62     86.77 o
  13   1   6      523.14      415.31    149.49 o
 -14   2   6     1215.58     1492.47    131.28 o
 -13   2   6       31.15      -68.01     68.01 o
 -12   2   6      534.77      519.65     72.41 o
 -11   2   6     5907.68     5933.40    133.90 o
 -10   2   6      133.29      101.54     47.40 o
  -9   2   6      215.01      285.23     50.94 o
  -8   2   6     3758.38     3632.38     75.54 o
  -7   2   6      891.34      960.56     44.88 o
  -6   2   6      294.37      305.23     29.20 o
  -5   2   6     3576.19     4015.50     50.68 o
  -4   2   6      806.96      756.31     16.36 o
  -3   2   6    12022.01    12057.25     75.16 o
  -2   2   6      897.36     1065.88     18.63 o
  -1   2   6    29716.63    29155.57    161.04 o
   0   2   6      229.43      322.83     13.82 o
   1   2   6     2095.89     2160.89     35.46 o
   2   2   6     5512.31     5563.37     55.68 o
   3   2   6     4097.85     4600.70     51.46 o
   4   2   6    19181.82    20772.73    194.27 o
   5   2   6      832.53      987.61     37.35 o
   6   2   6      809.33      882.00     55.17 o
   7   2   6      513.93      688.93     54.07 o
   8   2   6     1338.66     1152.99     65.04 o
   9   2   6     1615.08     1678.81    107.77 o
  10   2   6      270.22      276.63     60.35 o
  11   2   6      923.57      823.30     71.49 o
  12   2   6      417.88      272.22     72.23 o
  13   2   6     2743.86     2820.21    124.03 o
 -14   3   6     2005.92     2522.61    131.04 o
 -13   3   6      488.87      341.36     77.27 o
 -12   3   6       19.63      -64.50     67.22 o
 -11   3   6     2600.72     2487.99     96.35 o
 -10   3   6      253.68      322.20     54.67 o
  -9   3   6       21.07       31.19     48.98 o
  -8   3   6     2844.66     2933.01     79.74 o
  -7   3   6        3.74        4.83     28.37 o
  -6   3   6      913.45      908.62     35.86 o
  -5   3   6     5129.14     5407.45     59.54 o
  -4   3   6     7522.28     7163.99     58.04 o
  -3   3   6     8635.29     8226.65     58.70 o
  -2   3   6     3013.53     3263.31     30.53 o
  -1   3   6     5036.77     4722.50     37.22 o
   0   3   6       26.76       21.56     10.99 o
   1   3   6    35391.26    35531.89    241.11 o
   2   3   6     1492.71     1494.41     36.44 o
   3   3   6    11208.44    10930.28     92.15 o
   4   3   6     7781.02     7629.30     90.34 o
   5   3   6       47.23       53.46     29.51 o
   6   3   6      453.78      439.26     39.52 o
   7   3   6      532.82      598.77     56.75 o
   8   3   6    11983.88    12228.03    188.33 o
   9   3   6      316.46      356.30     56.91 o
  10   3   6     5239.39     5143.20    131.02 o
  11   3   6      432.85      478.60     78.01 o
  12   3   6      381.87      324.42     72.57 o
  13   3   6      478.31      430.83    149.84 o
 -14   4   6        2.14       77.07     75.28 o
 -13   4   6     1240.24     1233.36     95.19 o
 -12   4   6     2010.74     2094.84     97.90 o
 -11   4   6       38.16       98.66     60.38 o
 -10   4   6      579.47      566.09     56.95 o
  -9   4   6    13202.14    13569.42    178.09 o
  -8   4   6     6693.30     6657.86    112.59 o
  -7   4   6       24.69      -31.44     31.44 o
  -6   4   6     5096.32     5336.81     72.44 o
  -5   4   6      681.35      521.51     22.22 o
  -4   4   6     2470.81     2981.42     36.14 o
  -3   4   6      697.61      999.08     20.50 o
  -2   4   6     2003.24     1876.37     25.20 o
  -1   4   6     6230.54     5951.65     46.27 o
   0   4   6      161.22      255.44     13.41 o
   1   4   6     1702.98     1296.98     30.79 o
   2   4   6     3134.15     3396.08     41.83 o
   3   4   6    31926.08    32800.23    266.92 o
   4   4   6     2917.28     2466.89     49.46 o
   5   4   6     5871.02     6146.78     88.94 o
   6   4   6    15129.03    15799.26    174.44 o
   7   4   6     3562.03     3512.40     94.18 o
   8   4   6     3657.46     3338.20    102.52 o
   9   4   6      868.45      835.66     75.00 o
  10   4   6     5821.72     5961.97    140.93 o
  11   4   6     1178.03     1261.68     89.50 o
  12   4   6      908.34      952.19     87.56 o
  13   4   6       66.45      102.91     89.92 o
 -13   5   6      478.40      613.39     95.63 o
 -12   5   6       98.21       90.30     72.89 o
 -11   5   6      124.80       33.68     56.46 o
 -10   5   6      312.22      327.09     50.81 o
  -9   5   6      369.57      249.37     52.12 o
  -8   5   6     4631.52     4310.65     95.25 o
  -7   5   6     5866.54     6059.59     94.52 o
  -6   5   6     6215.26     6540.15     83.82 o
  -5   5   6     1114.57      890.37     26.49 o
  -4   5   6     1824.38     1605.37     33.76 o
  -3   5   6      154.92      257.87     15.96 o
  -2   5   6     2428.73     2362.30     27.30 o
  -1   5   6     1074.11     1156.66     21.35 o
   0   5   6       99.57       67.91      8.72 o
   1   5   6     3190.93     3132.77     48.18 o
   2   5   6     3559.65     3710.02     46.55 o
   3   5   6       93.73       28.68     19.19 o
   4   5   6     8195.72     8163.83     94.08 o
   5   5   6     1581.70     1613.68     76.84 o
   6   5   6     3806.73     3736.50     75.34 o
   7   5   6     1835.97     1618.89     72.25 o
   8   5   6      439.43      356.59     58.72 o
   9   5   6     2639.68     2744.51    105.00 o
  10   5   6      582.62      506.98     69.39 o
  11   5   6       51.18       23.19     60.34 o
  12   5   6      357.00      164.79     81.87 o
  13   5   6     1126.69     1189.19    112.26 o
 -13   6   6     1116.52     1256.83    100.49 o
 -12   6   6      658.93      662.41     84.59 o
 -11   6   6      454.18      297.84     59.23 o
 -10   6   6     1940.30     2150.18     84.53 o
  -9   6   6       34.31       33.58     46.07 o
  -8   6   6      154.91      155.27     48.44 o
  -7   6   6     7190.06     7480.98    113.06 o
  -6   6   6      894.96      930.24     35.70 o
  -5   6   6     3603.74     3608.81     53.52 o
  -4   6   6      810.76      847.92     25.26 o
  -3   6   6    15809.99    16633.01    110.80 o
  -2   6   6    18822.67    18339.00    121.17 o
  -1   6   6      215.07      184.55     10.98 o
   0   6   6      431.76      375.78     18.44 o
   1   6   6      103.68      143.21     10.08 o
   2   6   6     2802.77     2965.91     44.79 o
   3   6   6     8518.45     8647.27     83.44 o
   4   6   6     1185.73     1253.33     38.48 o
   5   6   6     1258.00     1128.58     43.30 o
   6   6   6      239.82      234.06     40.53 o
   7   6   6      765.07      755.83     50.82 o
   8   6   6     2819.00     2595.91     91.07 o
   9   6   6        6.08      -48.13     48.13 o
  10   6   6       47.09       45.23     54.10 o
  11   6   6     1323.49     1215.31     98.69 o
  12   6   6      694.82      802.91     98.21 o
  13   6   6       80.20       68.87     89.74 o
 -13   7   6        0.93     -114.76    114.76 o
 -12   7   6     5568.17     6105.81    162.75 o
 -11   7   6     1025.14     1031.06     75.43 o
 -10   7   6      511.29      329.67     54.46 o
  -9   7   6     2309.47     2158.56     78.68 o
  -8   7   6      444.31      596.77     55.97 o
  -7   7   6     5933.95     5973.62     97.69 o
  -6   7   6        8.05       12.56     28.00 o
  -5   7   6     4347.04     4304.64     54.78 o
  -4   7   6      422.08      384.91     23.44 o
  -3   7   6    18085.24    18516.09    171.00 o
  -2   7   6     9903.78    10094.16     78.83 o
  -1   7   6     6880.28     6598.39     52.38 o
   0   7   6    33801.30    33688.57    334.22 o
   1   7   6      629.83      600.64     15.22 o
   2   7   6     1112.20     1227.51     25.05 o
   3   7   6     5291.02     5489.03     70.59 o
   4   7   6      330.39      321.64     28.39 o
   5   7   6       98.21       68.12     29.07 o
   6   7   6      350.74      313.78     39.87 o
   7   7   6      743.20      605.42     48.01 o
   8   7   6     6667.57     6561.02    134.30 o
   9   7   6     1696.06     1731.45     83.57 o
  10   7   6     3997.38     3836.35    135.39 o
  11   7   6      336.00      133.06     76.71 o
  12   7   6     3147.18     3511.92    175.17 o
 -13   8   6      755.84      913.56    112.13 o
 -12   8   6      108.25      -61.95     93.05 o
 -11   8   6        0.05      -19.82     58.06 o
 -10   8   6        4.78       -8.58     49.84 o
  -9   8   6      762.23      620.66     49.63 o
  -8   8   6     5254.89     4753.46     93.37 o
  -7   8   6     1343.57     1502.94     61.32 o
  -6   8   6        3.41       24.77     30.94 o
  -5   8   6     4642.84     4696.50     66.74 o
  -4   8   6      350.27      367.03     23.36 o
  -3   8   6     7774.60     8148.89     74.81 o
  -2   8   6     1774.52     1561.51     27.61 o
  -1   8   6     8130.82     7682.85     60.24 o
   0   8   6      223.57      242.54     30.14 o
   1   8   6     1853.93     1778.98     54.93 o
   2   8   6     5075.83     4969.75     48.45 o
   3   8   6     4839.16     5671.11     70.74 o
   4   8   6     2927.58     2987.43     57.52 o
   5   8   6     1710.39     1600.84     49.13 o
   6   8   6      105.86       64.09     36.51 o
   7   8   6     3104.52     2967.48     92.18 o
   8   8   6     2828.48     2674.37     91.12 o
   9   8   6     1579.65     1727.51     94.88 o
  10   8   6       65.17      -20.48     68.65 o
  11   8   6      216.96      282.79     78.76 o
  12   8   6        0.04      -78.01     78.01 o
 -13   9   6      289.98      300.90    113.02 o
 -12   9   6     1766.86     1931.43    123.16 o
 -11   9   6      974.46     1040.70     96.15 o
 -10   9   6        2.53       17.83     49.39 o
  -9   9   6      320.57      306.81     46.15 o
  -8   9   6     2045.43     1845.69     68.52 o
  -7   9   6      473.65      402.76     47.59 o
  -6   9   6      650.28      608.10     40.26 o
  -5   9   6     3029.78     2732.69     53.11 o
  -4   9   6      103.90      110.24     23.96 o
  -3   9   6     5882.44     6591.02     66.39 o
  -2   9   6     1895.52     1733.25     29.65 o
  -1   9   6       14.75       12.42     12.63 o
   0   9   6     9349.59     9357.15    121.08 o
   1   9   6      912.81      949.29     42.39 o
   2   9   6     1204.16     1274.02     29.29 o
   3   9   6      280.37      400.05     19.23 o
   4   9   6      439.45      604.94     41.78 o
   5   9   6       96.05      124.77     31.20 o
   6   9   6     2308.80     2252.40     72.43 o
   7   9   6     1336.09     1264.35     67.01 o
   8   9   6       32.78      -27.27     57.04 o
   9   9   6      780.33      764.10     78.06 o
  10   9   6        7.91      115.33     68.45 o
  11   9   6        4.20        8.79     69.64 o
  12   9   6        0.89      -24.26     85.49 o
 -12  10   6      574.59      694.85    151.91 o
 -11  10   6      130.39      168.16     76.60 o
 -10  10   6        1.40       -7.97     56.19 o
  -9  10   6     2835.71     2840.97     96.11 o
  -8  10   6     1516.65     1426.40     62.72 o
  -7  10   6     1970.02     1704.34     69.44 o
  -6  10   6      130.61       89.87     34.96 o
  -5  10   6      345.46      413.17     32.15 o
  -4  10   6     3042.25     3436.95     55.02 o
  -3  10   6      771.48      652.20     27.90 o
  -2  10   6     1703.48     1700.35     28.42 o
  -1  10   6      842.33     1084.35     31.51 o
   0  10   6     3959.73     3612.66     85.70 o
   1  10   6     3252.64     3338.38     69.68 o
   2  10   6       71.53       56.00     16.18 o
   3  10   6      283.74      321.15     25.12 o
   4  10   6      108.65       83.21     31.77 o
   5  10   6      313.36      296.77     33.99 o
   6  10   6     2795.14     2747.98     83.10 o
   7  10   6      637.80      494.45     63.06 o
   8  10   6     4668.64     4700.60    130.95 o
   9  10   6      305.54      322.73     68.88 o
  10  10   6        3.70      -16.76     69.97 o
  11  10   6       54.51       16.11     73.96 o
  12  10   6       31.21       18.99     92.53 o
 -12  11   6      950.48      804.16    117.06 o
 -11  11   6      123.21      138.23     96.22 o
 -10  11   6      228.66        0.24     86.02 o
  -9  11   6      162.55      161.63     64.04 o
  -8  11   6      921.89     1123.08     84.64 o
  -7  11   6     1167.70     1199.24     58.68 o
  -6  11   6      925.20      847.51     46.14 o
  -5  11   6     4734.75     4636.50     69.01 o
  -4  11   6        2.07       28.65     25.59 o
  -3  11   6     2338.65     2380.52     48.66 o
  -2  11   6     2444.49     2466.27     38.50 o
  -1  11   6     2092.02     2308.85     39.15 o
   0  11   6     3050.74     3234.27     70.78 o
   1  11   6     4288.32     4293.30     81.15 o
   2  11   6     1117.95     1106.09     51.91 o
   3  11   6       63.02       31.03     14.91 o
   4  11   6     2273.38     2118.16     48.08 o
   5  11   6     4891.77     4816.77    103.24 o
   6  11   6     1322.47     1111.05     70.31 o
   7  11   6     2912.24     3239.04    105.83 o
   8  11   6      187.25      273.51     64.30 o
   9  11   6      291.39      231.25     70.37 o
  10  11   6     1068.74     1126.85     90.87 o
  11  11   6       14.70      -25.83     84.73 o
 -12  12   6      145.57      163.85    164.71 o
 -11  12   6      581.15      335.63     96.10 o
 -10  12   6     1105.44     1046.93    106.16 o
  -9  12   6     1709.08     1757.02    197.13 o
  -8  12   6     1106.90     1088.97     81.84 o
  -7  12   6      713.82      652.67     51.90 o
  -6  12   6       78.09       55.12     36.88 o
  -5  12   6        1.05      -18.25     32.59 o
  -4  12   6     1156.31     1161.40     38.50 o
  -3  12   6       51.72       16.95     17.14 o
  -2  12   6        4.37       -6.82     17.41 o
  -1  12   6       36.36       29.66     14.33 o
   0  12   6      178.40      204.13     36.81 o
   1  12   6      248.50      172.95     36.21 o
   2  12   6      297.00      307.38     41.27 o
   3  12   6     2249.53     2356.33     62.51 o
   4  12   6       85.66       67.14     24.32 o
   5  12   6     1977.95     1873.66     90.29 o
   6  12   6      673.35      690.25     69.02 o
   7  12   6      397.96      387.05     60.49 o
   8  12   6      148.04      -47.31     57.65 o
   9  12   6        0.70      -39.26     72.87 o
  10  12   6       10.30        7.55    100.72 o
  11  12   6      282.91      276.75     82.55 o
 -11  13   6        9.17      -93.80     93.80 o
 -10  13   6      269.92      274.47    102.46 o
  -9  13   6      755.01      805.20    100.88 o
  -8  13   6     1149.06     1108.67     81.84 o
  -7  13   6       68.36      143.01     59.00 o
  -6  13   6      505.68      493.97     45.87 o
  -5  13   6      446.85      502.60     41.98 o
  -4  13   6     8837.61     8823.51    111.95 o
  -3  13   6        3.45       28.16     20.76 o
  -2  13   6      444.80      441.90     17.86 o
  -1  13   6     1922.95     1929.17     55.52 o
   0  13   6       24.46       29.95     33.81 o
   1  13   6      479.92      496.57     43.93 o
   2  13   6     2309.82     2293.30     69.88 o
   3  13   6     3038.40     3011.29     61.60 o
   4  13   6     6756.41     6583.64     92.94 o
   5  13   6     1518.73     1496.11     66.35 o
   6  13   6      752.62      762.36     65.02 o
   7  13   6      190.76      226.00     62.00 o
   8  13   6     1890.10     1989.43    102.29 o
   9  13   6      482.50      576.95     76.10 o
  10  13   6      118.44        5.75    148.09 o
  11  13   6      251.97      291.14    115.71 o
 -11  14   6      127.23       -0.43    158.54 o
 -10  14   6     2484.05     2567.05    147.43 o
  -9  14   6     1264.46     1306.60    113.21 o
  -8  14   6      167.56      226.08     66.21 o
  -7  14   6      131.33      109.58     61.31 o
  -6  14   6      322.31      319.83     53.90 o
  -5  14   6      192.95      224.35     49.31 o
  -4  14   6      556.94      542.02     43.14 o
  -3  14   6      537.82      452.10     39.69 o
  -2  14   6     1071.20     1032.56     28.82 o
  -1  14   6      175.85      201.86     38.38 o
   0  14   6       38.70       13.52     37.45 o
   1  14   6       55.14       52.09     40.63 o
   2  14   6     3216.06     3243.19    100.62 o
   3  14   6     3596.16     3395.10    102.36 o
   4  14   6     2116.34     1926.86     58.46 o
   5  14   6      284.72      362.93     47.26 o
   6  14   6        1.11      -27.27     45.82 o
   7  14   6     2431.71     2506.42    106.64 o
   8  14   6     1261.42     1212.05     98.19 o
   9  14   6      111.36       56.70     94.76 o
  10  14   6      336.56      159.18    125.96 o
 -10  15   6      546.78      495.48    122.04 o
  -9  15   6      750.56      823.43    105.84 o
  -8  15   6      323.51      373.88     70.27 o
  -7  15   6     3876.14     3994.75    131.49 o
  -6  15   6        8.73      -32.92     48.44 o
  -5  15   6     1050.04     1017.74     70.48 o
  -4  15   6      556.78      619.94     53.13 o
  -3  15   6        2.54      -17.74     31.10 o
  -2  15   6      897.40     1017.33     40.49 o
  -1  15   6       22.97       12.71     37.37 o
   0  15   6      112.11      102.43     38.13 o
   1  15   6       11.75      -39.83     39.83 o
   2  15   6       24.65        3.17     37.00 o
   3  15   6     1612.88     1782.20     71.33 o
   4  15   6     1218.80     1137.61     52.62 o
   5  15   6     2058.36     2086.81     89.99 o
   6  15   6     4024.34     3793.21    108.71 o
   7  15   6       14.23       -6.06     56.38 o
   8  15   6     2400.46     2538.63    126.97 o
   9  15   6      644.13      883.82    111.72 o
  10  15   6      120.47      -36.91    115.04 o
 -10  16   6      126.21      133.67    100.41 o
  -9  16   6      586.46      423.69     99.79 o
  -8  16   6       70.47       16.19     77.66 o
  -7  16   6       11.31       26.34     57.97 o
  -6  16   6      803.28     1055.63     71.75 o
  -5  16   6     3466.64     3522.69    106.24 o
  -4  16   6      102.39       91.19     43.27 o
  -3  16   6       63.60      101.85     32.66 o
  -2  16   6        6.79      -16.03     26.18 o
  -1  16   6     3043.27     3292.52    125.18 o
   0  16   6     1123.68     1201.88     83.15 o
   1  16   6      397.76      315.66     57.71 o
   2  16   6        4.31        7.06     53.48 o
   3  16   6      162.47      167.80     63.94 o
   4  16   6     2215.30     2134.09    104.42 o
   5  16   6      256.51      243.85     43.40 o
   6  16   6     1673.54     1702.81    121.24 o
   7  16   6     7162.91     7473.91    158.60 o
   8  16   6     1786.56     1470.91     90.80 o
   9  16   6     1086.50      908.05     99.25 o
  -9  17   6       11.72      -82.76     96.97 o
  -8  17   6      327.13      452.21     90.38 o
  -7  17   6       13.91       44.35     61.15 o
  -6  17   6      183.91      178.55     61.35 o
  -5  17   6      674.58      526.22     77.30 o
  -4  17   6      304.16      384.10     55.29 o
  -3  17   6     1243.20     1281.92     51.12 o
  -2  17   6      878.71      821.20     78.45 o
  -1  17   6    10750.78    10556.06    191.47 o
   0  17   6     1012.76      991.78     92.28 o
   1  17   6      972.37     1006.92     74.64 o
   2  17   6      475.67      325.12     61.67 o
   3  17   6       57.17      134.72     62.54 o
   4  17   6      145.85       96.01     65.21 o
   5  17   6        4.24      -54.03     61.17 o
   6  17   6     2945.95     2693.17    127.14 o
   7  17   6       38.73      -39.02     75.20 o
   8  17   6      526.19      489.00     94.81 o
  -8  18   6        5.61      -75.45     75.45 o
  -7  18   6      118.76      136.87     65.67 o
  -6  18   6     1790.17     1932.85    101.25 o
  -5  18   6      859.69      952.75     57.50 o
  -4  18   6      693.26      668.19     48.19 o
  -3  18   6       32.23       45.19     30.92 o
  -2  18   6     1445.45     1629.36     87.33 o
  -1  18   6       32.72       50.56     49.89 o
   0  18   6       10.26        2.39     51.24 o
   1  18   6     3426.74     3554.22    118.37 o
   2  18   6      223.36      283.95     76.60 o
   3  18   6       15.65       20.58     59.82 o
   4  18   6      575.05      701.55     81.24 o
   5  18   6       25.32        4.12     69.66 o
   6  18   6      394.42      511.06     81.25 o
   7  18   6      985.75     1106.46    105.74 o
   8  18   6      205.98        8.67     89.64 o
  -8  19   6       20.80       -6.11     82.13 o
  -7  19   6     1406.23     1533.13    113.10 o
  -6  19   6     1079.93     1031.44     95.39 o
  -5  19   6      437.96      490.71     58.56 o
  -4  19   6     3307.31     3598.97     87.14 o
  -3  19   6       85.99       62.37     58.22 o
  -2  19   6       45.40       17.34     73.88 o
  -1  19   6      238.16      254.92     55.91 o
   0  19   6      120.82       94.09     54.15 o
   1  19   6     3002.10     2808.81    109.67 o
   2  19   6     2152.69     2194.69    106.94 o
   3  19   6      739.62      617.23    106.68 o
   4  19   6        1.08       32.02     67.34 o
   5  19   6     1653.62     1676.63    108.12 o
   6  19   6      815.66      850.58     97.82 o
   7  19   6       56.36       41.23     83.67 o
  -7  20   6       56.24      -62.28     62.28 o
  -6  20   6      386.04      444.62     87.58 o
  -5  20   6        3.14       -1.01     54.18 o
  -4  20   6      371.28      500.54     76.11 o
  -3  20   6      921.85     1192.56     95.32 o
  -2  20   6      700.40      732.48     72.49 o
  -1  20   6        0.25        5.06     50.84 o
   0  20   6      245.72      356.93     63.01 o
   1  20   6     1913.01     1867.96     96.90 o
   2  20   6      650.91      620.32     69.95 o
   3  20   6       29.57       88.79     60.00 o
   4  20   6     1230.47     1382.45    100.79 o
   5  20   6      241.85      150.65    106.54 o
   6  20   6       24.27      -70.20     78.89 o
  -5  21   6       93.46       32.92     71.10 o
  -4  21   6     1565.55     1731.06     97.25 o
  -3  21   6      277.08      303.10     68.59 o
  -2  21   6      893.40      969.89     76.19 o
  -1  21   6        6.90      -39.17     57.48 o
   0  21   6       10.86       38.42     56.80 o
   1  21   6      800.64      740.67     74.33 o
   2  21   6     2127.11     2143.22     99.37 o
   3  21   6     2508.30     2775.70    115.31 o
   4  21   6     1193.22     1267.20    132.08 o
   5  21   6      113.72       61.12     76.09 o
  -4  22   6     1337.50     1558.84    120.41 o
  -3  22   6      233.39      282.79     85.20 o
  -2  22   6     1041.23     1044.44     83.77 o
  -1  22   6        0.22      -41.36     61.51 o
   0  22   6     1285.14     1118.86     85.82 o
   1  22   6      872.18      885.50     78.33 o
   2  22   6      161.36      203.44     93.48 o
   3  22   6      209.95      131.00     71.59 o
 -14   1   7     1982.19     1848.21    119.38 o
 -13   1   7      930.88     1008.56     95.21 o
 -12   1   7      310.55      404.09     71.93 o
 -11   1   7      142.28      133.70     61.45 o
 -10   1   7        8.67       -5.45     48.84 o
  -9   1   7     2587.12     2370.93     73.53 o
  -8   1   7     6139.00     6129.35     94.27 o
  -7   1   7      153.97      224.15     26.17 o
  -6   1   7    16899.63    17771.43    152.64 o
  -5   1   7     7228.72     8152.64     81.88 o
  -4   1   7      352.95      517.82     19.89 o
  -3   1   7     3230.99     3324.47     40.56 o
  -2   1   7    17573.27    17187.95    105.19 o
  -1   1   7    16328.33    16957.44     95.79 o
   0   1   7    58746.89    59301.70    313.36 o
   1   1   7   109977.47   115080.44    776.42 o
   2   1   7      152.59       79.31     15.99 o
   3   1   7      554.70      620.26     23.49 o
   4   1   7      497.37      514.72     26.86 o
   5   1   7      638.13      709.89     34.22 o
   6   1   7     1145.64     1154.41     52.58 o
   7   1   7     4333.51     4170.19     93.32 o
   8   1   7     1067.58     1021.59     66.07 o
   9   1   7     1464.49     1483.24     73.11 o
  10   1   7      538.44      625.35     64.76 o
  11   1   7     3390.79     3251.95    109.78 o
  12   1   7      259.88      224.59     71.81 o
  13   1   7      555.58      434.54    119.80 o
 -14   2   7      583.38      768.11     96.19 o
 -13   2   7        5.05       20.87     82.06 o
 -12   2   7     1546.46     1592.12    102.34 o
 -11   2   7     1179.36     1065.06     86.50 o
 -10   2   7     7385.65     7429.11    129.26 o
  -9   2   7     4039.40     4345.35     94.39 o
  -8   2   7     2479.58     2505.98     85.41 o
  -7   2   7     4325.53     4440.75     70.66 o
  -6   2   7     1141.77     1337.91     38.98 o
  -5   2   7     3455.02     3372.61     46.65 o
  -4   2   7     2539.08     2515.15     33.04 o
  -3   2   7       31.44       50.48     14.59 o
  -2   2   7     4361.38     4362.80     38.46 o
  -1   2   7    67272.34    69869.55    373.02 o
   0   2   7     1962.93     2129.77     25.01 o
   1   2   7    26017.93    26995.59    188.03 o
   2   2   7    11081.42    11539.39    104.88 o
   3   2   7    42480.90    45107.43    323.13 o
   4   2   7       68.54       53.51     24.10 o
   5   2   7      211.13      195.78     33.44 o
   6   2   7     5471.30     5511.17     98.52 o
   7   2   7     2111.35     2151.73     71.83 o
   8   2   7     4732.05     5101.94    113.15 o
   9   2   7     1672.23     1715.15     87.48 o
  10   2   7     3372.50     3053.06    101.24 o
  11   2   7        0.87        9.08     61.58 o
  12   2   7     2835.20     3326.09    197.88 o
  13   2   7      187.16       23.39    139.37 o
 -14   3   7       41.38      180.63     89.06 o
 -13   3   7      661.56      739.76     81.68 o
 -12   3   7      473.70      479.99     76.45 o
 -11   3   7       50.02       40.84     51.42 o
 -10   3   7       21.41       14.79     48.31 o
  -9   3   7       89.43       98.65     47.75 o
  -8   3   7     7248.94     7521.72    105.02 o
  -7   3   7     9843.42     9937.67    111.72 o
  -6   3   7     4985.23     4860.58     65.32 o
  -5   3   7       65.00      125.33     15.72 o
  -4   3   7      610.68      438.73     18.75 o
  -3   3   7    13343.28    12835.81     81.40 o
  -2   3   7       12.98        1.22     11.70 o
  -1   3   7     4049.02     3917.80     34.24 o
   0   3   7     1178.32      986.21     21.53 o
   1   3   7     1429.34     1533.74     33.88 o
   2   3   7       40.31       15.40     15.83 o
   3   3   7     7716.55     7679.32     78.21 o
   4   3   7      186.32      183.04     25.91 o
   5   3   7     1687.89     1684.04     50.85 o
   6   3   7     1932.46     1677.70    109.76 o
   7   3   7      691.41      780.99     60.58 o
   8   3   7     3543.47     3161.51     99.13 o
   9   3   7     2214.10     1932.09     85.20 o
  10   3   7     4053.07     3997.77    120.69 o
  11   3   7      986.39     1010.17     82.46 o
  12   3   7      635.67      617.05     81.75 o
  13   3   7     2351.40     2285.54    134.70 o
 -14   4   7     1798.49     1852.80    123.07 o
 -13   4   7      116.42      103.94     72.21 o
 -12   4   7     1316.09     1343.64     89.73 o
 -11   4   7      372.47      244.10     54.90 o
 -10   4   7       92.87       83.29     49.44 o
  -9   4   7     6555.33     6084.97    115.19 o
  -8   4   7      219.45      279.22     46.31 o
  -7   4   7      622.04      763.49     39.87 o
  -6   4   7     4337.64     3913.67     54.38 o
  -5   4   7     4733.62     4568.81     51.70 o
  -4   4   7      126.65      272.89     17.82 o
  -3   4   7     2745.81     3090.44     33.21 o
  -2   4   7    31991.46    31233.50    175.41 o
  -1   4   7     4719.69     5111.17     40.68 o
   0   4   7     2532.22     2201.36     28.76 o
   1   4   7      810.60      711.28     19.20 o
   2   4   7      499.84      407.95     20.28 o
   3   4   7     9813.18     9646.70     96.33 o
   4   4   7     7183.16     7433.13     90.60 o
   5   4   7      524.58      553.27     34.57 o
   6   4   7      428.84      457.97     40.83 o
   7   4   7      556.90      509.68     57.41 o
   8   4   7     4247.63     4406.78    114.26 o
   9   4   7      892.60      907.23     69.15 o
  10   4   7     2184.62     2286.06    105.32 o
  11   4   7     1812.14     1657.99     95.86 o
  12   4   7       80.49       42.97     79.20 o
  13   4   7       20.53      -75.06     83.29 o
 -13   5   7     2077.36     1905.44    111.82 o
 -12   5   7       91.73      101.02     62.86 o
 -11   5   7       80.31        6.47     48.31 o
 -10   5   7       16.47        8.15     47.16 o
  -9   5   7     7535.52     7337.01    124.80 o
  -8   5   7      411.51      524.83     56.54 o
  -7   5   7     3776.20     3862.10     67.64 o
  -6   5   7     3114.70     3573.37     54.67 o
  -5   5   7     1524.65     1551.58     34.21 o
  -4   5   7     4642.55     4434.83     48.56 o
  -3   5   7     6718.63     6999.97     55.07 o
  -2   5   7     2347.68     2498.55     29.15 o
  -1   5   7     5083.74     4977.97     41.93 o
   0   5   7      703.82      597.69     17.43 o
   1   5   7    15706.81    15449.04    118.48 o
   2   5   7      740.71      790.20     28.88 o
   3   5   7     4075.00     3662.80     60.71 o
   4   5   7     6026.71     6069.88     97.22 o
   5   5   7       10.29       56.65     28.52 o
   6   5   7    11908.01    12747.37    151.93 o
   7   5   7      155.72       97.85     48.33 o
   8   5   7     4895.22     4971.05    116.04 o
   9   5   7      304.01      274.16     59.20 o
  10   5   7      157.71       95.85     59.59 o
  11   5   7     1049.14      906.47     81.51 o
  12   5   7       42.89      -70.82     70.82 o
  13   5   7       88.76       37.92    117.67 o
 -13   6   7     1967.03     1724.50    112.96 o
 -12   6   7       59.11       46.93     70.63 o
 -11   6   7     1554.47     1881.52    103.43 o
 -10   6   7       23.96       42.34     51.53 o
  -9   6   7      717.23      831.78     58.65 o
  -8   6   7    11162.92    10846.17    141.74 o
  -7   6   7      789.49      656.37     40.71 o
  -6   6   7      231.04       94.59     26.09 o
  -5   6   7      455.09      346.35     23.68 o
  -4   6   7     4136.75     4742.57     51.10 o
  -3   6   7      493.24      549.31     21.09 o
  -2   6   7    17067.37    17020.33    133.49 o
  -1   6   7     2710.93     2273.11     27.43 o
   0   6   7      104.63      126.56     10.00 o
   1   6   7     4367.48     3597.31     36.90 o
   2   6   7     3238.54     3156.39     48.19 o
   3   6   7        4.63       -1.89     20.36 o
   4   6   7     2546.16     2010.71     58.24 o
   5   6   7     5655.24     5252.10    113.20 o
   6   6   7     1451.07     1335.91     53.07 o
   7   6   7       80.97       89.77     43.72 o
   8   6   7     2711.47     2710.92     92.25 o
   9   6   7      462.08      385.87     58.63 o
  10   6   7     1266.43     1229.67     80.44 o
  11   6   7     3267.39     3643.95    139.64 o
  12   6   7       38.87       61.55    106.05 o
 -13   7   7     1847.02     2029.56    130.68 o
 -12   7   7       53.48       68.50     75.71 o
 -11   7   7      156.37      150.72     63.85 o
 -10   7   7      377.45      435.49     57.06 o
  -9   7   7     1430.49     1259.43     57.39 o
  -8   7   7     4012.76     3401.59     81.15 o
  -7   7   7     7768.53     7271.25    102.83 o
  -6   7   7      848.22      948.61     38.57 o
  -5   7   7      251.47      331.97     25.74 o
  -4   7   7     5201.99     4923.29     55.14 o
  -3   7   7    26129.11    26576.92    208.11 o
  -2   7   7       96.92       75.85     12.37 o
  -1   7   7     6897.40     6300.88     50.36 o
   0   7   7    12839.39    12367.67    112.30 o
   1   7   7      146.60      212.76     13.45 o
   2   7   7        3.58       -0.82     12.36 o
   3   7   7     4291.52     4337.32     71.56 o
   4   7   7     6420.69     6599.08     87.10 o
   5   7   7      399.28      356.76     35.65 o
   6   7   7     3328.09     3383.17     75.72 o
   7   7   7      314.71      331.44     44.93 o
   8   7   7       87.13      158.20     52.33 o
   9   7   7      630.76      750.82     67.31 o
  10   7   7      194.10      151.00     66.96 o
  11   7   7      581.26      362.62    102.45 o
  12   7   7     3347.48     3065.21    140.27 o
 -13   8   7       84.29      129.63     89.35 o
 -12   8   7      183.37       51.39     70.02 o
 -11   8   7       46.22       34.70     62.46 o
 -10   8   7      203.41      356.36     56.36 o
  -9   8   7      145.36      177.52     47.32 o
  -8   8   7     4871.55     4802.31     92.08 o
  -7   8   7      641.70      732.17     48.73 o
  -6   8   7     2860.53     2764.69     59.95 o
  -5   8   7    19358.73    19711.97    156.41 o
  -4   8   7      928.65      920.48     30.04 o
  -3   8   7     2350.28     2775.41     41.39 o
  -2   8   7    20028.99    20870.48    146.41 o
  -1   8   7     1175.45      993.50     17.94 o
   0   8   7       60.91       82.96     27.99 o
   1   8   7     5015.55     5390.18     73.99 o
   2   8   7     7645.85     7122.09     61.14 o
   3   8   7     3437.27     3253.97     59.67 o
   4   8   7       49.87       79.19     25.82 o
   5   8   7      780.59      708.05     40.06 o
   6   8   7     4576.42     4657.54     86.22 o
   7   8   7     1032.74     1141.20     64.62 o
   8   8   7      140.21      100.05     49.64 o
   9   8   7      376.01      391.81     69.71 o
  10   8   7      122.48       53.85     68.64 o
  11   8   7      922.22      697.89     90.01 o
  12   8   7      538.09      595.01    135.37 o
 -13   9   7     3171.78     3069.67    177.35 o
 -12   9   7      480.89      471.21     89.93 o
 -11   9   7     2023.13     2075.63     97.79 o
 -10   9   7     2223.45     2326.26     94.89 o
  -9   9   7      736.88      740.07     63.32 o
  -8   9   7       44.80       32.84     41.28 o
  -7   9   7      554.18      522.51     46.71 o
  -6   9   7     2794.21     2593.99     59.32 o
  -5   9   7        1.23      -24.70     24.70 o
  -4   9   7      205.00      209.18     24.13 o
  -3   9   7     6908.67     7256.61     70.80 o
  -2   9   7     1349.89     1320.13     25.86 o
  -1   9   7    14739.94    14229.42    122.62 o
   0   9   7     9110.19     8917.85    118.12 o
   1   9   7    14784.77    14827.81    176.36 o
   2   9   7     5733.08     5666.72     65.77 o
   3   9   7     3426.05     3530.81     54.72 o
   4   9   7      666.44      762.69     45.95 o
   5   9   7     1508.78     1500.39     49.99 o
   6   9   7     5412.38     5579.15     94.59 o
   7   9   7     1499.88     1437.43     70.07 o
   8   9   7     1342.76     1330.05     80.60 o
   9   9   7       50.46       84.77     61.22 o
  10   9   7     2517.04     2235.22    111.63 o
  11   9   7      411.93      290.90     80.61 o
  12   9   7     1231.06     1368.44    109.34 o
 -12  10   7        4.04      -73.08     96.18 o
 -11  10   7     3779.63     3868.23    153.10 o
 -10  10   7       71.13      -19.08     57.73 o
  -9  10   7       32.91       66.59     52.25 o
  -8  10   7      244.77      232.82     44.28 o
  -7  10   7       62.16      -18.23     37.59 o
  -6  10   7        6.90       -5.17     33.48 o
  -5  10   7     1829.20     1800.55     44.56 o
  -4  10   7     2134.74     2156.75     48.23 o
  -3  10   7     9398.87     9602.52     93.90 o
  -2  10   7     1061.20     1097.02     32.42 o
  -1  10   7      527.99      534.95     17.72 o
   0  10   7     9782.63     9321.41    133.50 o
   1  10   7    13797.28    13752.90    169.22 o
   2  10   7     6703.83     6588.99     89.31 o
   3  10   7     1081.91     1270.61     33.74 o
   4  10   7      939.78      916.15     40.72 o
   5  10   7      303.93      222.21     32.86 o
   6  10   7     2373.50     2346.56     78.77 o
   7  10   7        7.33       -5.53     51.79 o
   8  10   7      159.21      133.84     59.91 o
   9  10   7      310.64      208.55     70.36 o
  10  10   7       17.01       33.68     70.46 o
  11  10   7      102.70      188.56     81.62 o
  12  10   7      218.52      199.70     89.01 o
 -12  11   7      938.60      818.30    117.50 o
 -11  11   7     1290.28     1217.79    124.62 o
 -10  11   7     2465.30     2077.69    148.96 o
  -9  11   7     1211.67     1258.23     75.89 o
  -8  11   7      187.59      165.38     43.27 o
  -7  11   7     2107.42     2066.77     65.54 o
  -6  11   7      579.70      613.83     52.91 o
  -5  11   7      579.58      645.89     34.47 o
  -4  11   7    23542.78    24255.28    189.60 o
  -3  11   7     2219.79     2277.59     45.77 o
  -2  11   7     2640.99     2708.84     34.94 o
  -1  11   7      192.17      229.30     20.82 o
   0  11   7        7.40       -6.28     33.91 o
   1  11   7     3333.85     3479.89     74.46 o
   2  11   7     8716.75     8746.60    128.83 o
   3  11   7     4548.83     4518.44     52.95 o
   4  11   7     3841.10     3915.67     63.28 o
   5  11   7     5199.53     5024.84    106.11 o
   6  11   7      414.80      500.22     57.37 o
   7  11   7       48.23       -1.36     52.39 o
   8  11   7     3729.94     3961.43    136.40 o
   9  11   7      409.34      454.97     72.93 o
  10  11   7        5.78        0.43     66.49 o
  11  11   7     1936.97     1842.63    115.27 o
 -12  12   7       97.77       53.31    108.03 o
 -11  12   7       40.09      -56.71    101.76 o
 -10  12   7      345.98      339.94     89.19 o
  -9  12   7     5361.03     5518.75    184.43 o
  -8  12   7     3167.88     3326.82    105.95 o
  -7  12   7       10.04       -4.15     36.85 o
  -6  12   7       34.65       -2.20     33.97 o
  -5  12   7      579.37      594.97     41.14 o
  -4  12   7      258.64      180.34     26.79 o
  -3  12   7     7546.95     7789.75     84.01 o
  -2  12   7     1977.81     2005.43     40.90 o
  -1  12   7    11121.18    10739.56    135.07 o
   0  12   7     2735.99     2536.38    102.19 o
   1  12   7       13.31        7.06     35.35 o
   2  12   7     1107.17     1339.37     64.33 o
   3  12   7     2198.56     2162.13     63.03 o
   4  12   7     7591.49     7524.51    102.12 o
   5  12   7     3285.04     3423.28    116.76 o
   6  12   7     2226.89     2256.79    146.49 o
   7  12   7     3528.43     3684.63    156.89 o
   8  12   7      200.38      134.59     62.58 o
   9  12   7       94.89       62.09     64.61 o
  10  12   7     4364.52     4777.24    153.59 o
  11  12   7     1092.00     1483.73    123.38 o
 -11  13   7      974.74      796.11    121.12 o
 -10  13   7      865.66     1095.67    110.38 o
  -9  13   7     1029.06     1024.01    107.50 o
  -8  13   7      387.64      486.28     70.73 o
  -7  13   7      311.06      254.82     57.72 o
  -6  13   7      210.83      210.49     44.21 o
  -5  13   7       87.12       99.63     37.26 o
  -4  13   7     6289.24     6213.86     92.80 o
  -3  13   7      203.78      177.37     23.88 o
  -2  13   7      156.51      191.39     19.24 o
  -1  13   7      955.10      905.65     48.36 o
   0  13   7      843.52      848.00     66.90 o
   1  13   7      193.27      278.29     40.95 o
   2  13   7     4901.67     4955.31    111.66 o
   3  13   7      349.26      290.25     31.41 o
   4  13   7       93.90      116.71     25.70 o
   5  13   7     2034.57     2178.32     77.74 o
   6  13   7       74.73        7.20     49.61 o
   7  13   7       56.07      140.31     58.63 o
   8  13   7      156.52      130.74     67.09 o
   9  13   7     1704.70     1794.24    100.56 o
  10  13   7      511.85      382.23    118.43 o
 -11  14   7      517.22      430.89    107.63 o
 -10  14   7     3484.20     3638.55    287.59 o
  -9  14   7      176.25       49.11     81.57 o
  -8  14   7      128.81       18.88     73.75 o
  -7  14   7      188.80      271.52     57.95 o
  -6  14   7     2374.32     2543.85     93.74 o
  -5  14   7      822.30      783.83     53.02 o
  -4  14   7     1258.30     1216.46     52.80 o
  -3  14   7     2477.13     2265.08     56.52 o
  -2  14   7      341.15      346.86     21.57 o
  -1  14   7       26.06       68.44     40.87 o
   0  14   7       61.13       50.08     44.14 o
   1  14   7     1434.22     1373.11     60.14 o
   2  14   7     4703.12     4436.33    123.33 o
   3  14   7      222.66      283.67     47.50 o
   4  14   7      550.52      540.67     38.50 o
   5  14   7     2629.27     2411.70     80.37 o
   6  14   7      678.03      519.40     58.59 o
   7  14   7     2665.66     2518.29    105.84 o
   8  14   7      255.87      235.98     76.75 o
   9  14   7      442.89      422.65     90.98 o
  10  14   7        1.17      -85.53     85.53 o
 -10  15   7       25.28        9.81     90.70 o
  -9  15   7      101.76       13.85     81.87 o
  -8  15   7      447.82      387.40     84.31 o
  -7  15   7      386.82      535.88     73.25 o
  -6  15   7      408.38      399.59     59.77 o
  -5  15   7      732.27      719.46     60.24 o
  -4  15   7      115.02       91.37     44.67 o
  -3  15   7      242.58      196.29     40.99 o
  -2  15   7       12.06       13.95     26.32 o
  -1  15   7      113.39      130.30     41.42 o
   0  15   7     2154.60     2080.14     77.07 o
   1  15   7      867.15      936.70     52.47 o
   2  15   7       14.28      -26.77     39.60 o
   3  15   7      130.90      133.44     45.88 o
   4  15   7      321.27      281.57     49.45 o
   5  15   7      256.43      314.87     46.00 o
   6  15   7     2326.15     2384.05     95.77 o
   7  15   7      240.63      180.97     63.55 o
   8  15   7      307.29      241.82     78.21 o
   9  15   7        1.56      -85.94    131.63 o
  10  15   7      343.61      267.24    106.13 o
 -10  16   7     1584.45     1632.00    129.78 o
  -9  16   7      269.50      161.64     89.79 o
  -8  16   7      180.68      143.06     80.24 o
  -7  16   7       92.83       60.26     59.39 o
  -6  16   7      309.91      321.22     64.56 o
  -5  16   7      404.49      531.69     56.18 o
  -4  16   7    13463.50    13745.81    199.04 o
  -3  16   7     1416.49     1488.33     54.39 o
  -2  16   7       14.31      -20.43     46.46 o
  -1  16   7     1046.49     1066.52    101.80 o
   0  16   7      229.01      345.83     57.67 o
   1  16   7      107.29      152.48     51.16 o
   2  16   7      419.55      478.55     64.42 o
   3  16   7      948.05      856.27     77.72 o
   4  16   7        0.17      -61.73     61.73 o
   5  16   7     2299.86     2218.83    112.46 o
   6  16   7       28.36       61.25     47.32 o
   7  16   7      156.04       53.41     55.99 o
   8  16   7      817.56      724.73     80.60 o
   9  16   7      122.40      109.65     74.67 o
  -9  17   7       30.59       65.03     83.51 o
  -8  17   7      161.96      263.85     88.20 o
  -7  17   7      124.64      124.82     65.51 o
  -6  17   7      294.85      316.25     64.58 o
  -5  17   7      315.83      209.56     59.96 o
  -4  17   7       36.57       40.39     36.29 o
  -3  17   7        0.24       -1.50     40.88 o
  -2  17   7     1899.31     1922.65     89.65 o
  -1  17   7      185.58      180.06     62.04 o
   0  17   7       63.18       17.92     49.78 o
   1  17   7      811.69      560.55     62.40 o
   2  17   7      223.19      286.83     61.07 o
   3  17   7      378.84      351.56     67.78 o
   4  17   7        4.98      -30.71     91.71 o
   5  17   7      854.56      813.11     98.01 o
   6  17   7      175.75      106.61    108.89 o
   7  17   7      117.32       32.54     78.00 o
   8  17   7       30.64      -25.70     86.41 o
  -8  18   7       34.06       85.68    117.98 o
  -7  18   7     2733.55     2964.20    133.19 o
  -6  18   7     2904.18     2883.94    101.77 o
  -5  18   7     1032.70     1003.76     58.82 o
  -4  18   7     1441.18     1442.09     80.39 o
  -3  18   7      157.51      245.65     40.64 o
  -2  18   7      386.20      404.89     65.51 o
  -1  18   7      102.48        0.00     51.86 o
   0  18   7      224.68      260.01     60.37 o
   1  18   7      143.57       75.61     55.32 o
   2  18   7       46.15      105.86     53.96 o
   3  18   7      302.82      209.17     84.07 o
   4  18   7        9.44       36.71     63.43 o
   5  18   7     2546.13     2951.31    128.16 o
   6  18   7      630.64      574.77     86.43 o
   7  18   7      874.72      660.98    100.74 o
   8  18   7      272.15       80.28     89.67 o
  -8  19   7      530.11      554.31    163.48 o
  -7  19   7      589.32      781.58    103.58 o
  -6  19   7       32.06      -45.04     72.73 o
  -5  19   7       14.37       71.01     43.23 o
  -4  19   7       47.37      145.24     63.71 o
  -3  19   7       36.17       73.04     57.52 o
  -2  19   7      243.08      261.46     62.51 o
  -1  19   7      721.32      769.94     74.98 o
   0  19   7       78.36      162.97     62.48 o
   1  19   7      825.60      757.94     72.65 o
   2  19   7       94.31       67.06     59.07 o
   3  19   7       10.01       63.51     64.24 o
   4  19   7        1.47      -63.90     63.90 o
   5  19   7      321.52      294.60     73.77 o
   6  19   7      154.78       64.32     74.10 o
   7  19   7      151.22       36.33     87.31 o
  -6  20   7      309.60      484.47     73.08 o
  -5  20   7      291.73      376.87     82.90 o
  -4  20   7      775.33      748.17     77.54 o
  -3  20   7      123.86      171.12     64.78 o
  -2  20   7       22.77      181.14    106.55 o
  -1  20   7       23.09      -51.87     51.87 o
   0  20   7     1740.04     1669.48     92.74 o
   1  20   7     2930.92     3129.46    113.87 o
   2  20   7        3.85       -8.06     57.92 o
   3  20   7      352.12      312.78     81.87 o
   4  20   7       23.38       37.86     69.15 o
   5  20   7      654.43      785.10     90.69 o
   6  20   7      112.63      109.21     90.11 o
  -5  21   7        2.40       86.07     78.34 o
  -4  21   7      295.20      306.67    103.98 o
  -3  21   7       87.40      195.93     65.58 o
  -2  21   7        5.40       58.05     60.67 o
  -1  21   7       48.94      -22.44     59.50 o
   0  21   7        1.45       46.12     62.99 o
   1  21   7      424.01      380.32     83.16 o
   2  21   7     2018.29     2113.03    103.20 o
   3  21   7      167.76      224.25     83.67 o
   4  21   7      267.92      392.00     83.69 o
  -3  22   7      739.31      883.23    158.74 o
  -2  22   7      946.13      993.84     83.90 o
  -1  22   7       97.81      124.12     64.90 o
   0  22   7      490.42      521.57     73.11 o
   1  22   7      230.96      257.14     64.95 o
   2  22   7       19.67       33.04     68.19 o
   3  22   7      184.82      194.06     70.74 o
 -14   0   8      842.91     1113.73    148.28 o
 -13   0   8     3674.35     3557.32    197.03 o
 -12   0   8      200.53      226.59     87.52 o
 -11   0   8      283.74      292.68     83.81 o
 -10   0   8     5336.69     4832.95    142.42 o
  -9   0   8      231.02      151.60     65.03 o
  -8   0   8        2.77       24.03     41.68 o
  -7   0   8      244.42      298.41     39.11 o
  -6   0   8      736.32      674.90     39.22 o
  -5   0   8     9761.19     8893.53    131.44 o
  -4   0   8    13942.39    12530.58    131.22 o
  -3   0   8    33577.20    32555.93    298.27 o
  -2   0   8     6743.76     6940.26     71.40 o
  -1   0   8    21102.25    21516.22    169.32 o
   0   0   8       20.30       25.74     15.15 o
   1   0   8    22487.11    23630.29    246.21 o
   2   0   8     6115.77     5341.87     91.96 o
   3   0   8    68818.74    69924.65    748.63 o
   4   0   8    11828.76    11780.63    159.53 o
   5   0   8     3001.23     3197.39     89.64 o
   6   0   8     1173.24     1027.44     74.65 o
   7   0   8      200.14      273.35     64.15 o
   8   0   8     1464.19     1630.51    103.93 o
   9   0   8     9188.86     9528.90    222.81 o
  10   0   8     2053.54     2229.92    127.57 o
  11   0   8      992.92      968.77    109.60 o
  12   0   8      140.14      227.25    172.92 o
  13   0   8      145.68      -22.92    245.56 o
 -14   1   8      220.65      416.17     91.18 o
 -13   1   8     1230.58     1208.41     99.19 o
 -12   1   8      938.60      967.57     79.77 o
 -11   1   8      451.87      545.05     60.18 o
 -10   1   8     2579.64     2583.31     79.63 o
  -9   1   8     5415.30     5361.07    101.31 o
  -8   1   8     3865.10     4076.31     67.46 o
  -7   1   8      975.24      873.58     32.90 o
  -6   1   8      295.54      561.83     30.66 o
  -5   1   8     4609.46     5129.17     70.28 o
  -4   1   8    20550.32    20320.68    141.13 o
  -3   1   8     4370.73     4560.86     39.39 o
  -2   1   8    15348.58    16146.44     98.99 o
  -1   1   8      149.71      101.98     12.61 o
   0   1   8      106.47       89.58     12.19 o
   1   1   8    19949.56    21011.15    150.93 o
   2   1   8     1195.68     1010.57     23.60 o
   3   1   8    48922.13    50561.76    405.16 o
   4   1   8    16643.06    17844.70    163.76 o
   5   1   8      107.06       65.65     27.06 o
   6   1   8    13321.33    12694.55    163.80 o
   7   1   8      513.05      567.83     52.64 o
   8   1   8      660.88      779.33     63.42 o
   9   1   8     6309.10     6118.71    125.20 o
  10   1   8      143.30      118.24     58.75 o
  11   1   8     1364.84     1678.14    103.29 o
  12   1   8     1204.80     1209.06    170.92 o
  13   1   8      582.54      607.31    112.59 o
 -14   2   8      685.93      905.30    101.63 o
 -13   2   8       59.10       50.64     72.66 o
 -12   2   8        6.96       13.76     62.87 o
 -11   2   8       78.15       83.72     49.43 o
 -10   2   8      429.96      356.68     54.04 o
  -9   2   8      143.10       74.95     44.30 o
  -8   2   8    16013.05    16549.17    154.03 o
  -7   2   8    15444.49    15274.67    140.26 o
  -6   2   8       65.39       51.07     23.69 o
  -5   2   8     3088.30     3277.54     48.08 o
  -4   2   8      490.58      480.13     21.15 o
  -3   2   8      855.28      842.99     18.72 o
  -2   2   8      593.84      641.65     18.56 o
  -1   2   8       15.41       71.42     12.56 o
   0   2   8      127.46       65.82     12.74 o
   1   2   8       39.28       37.05     14.35 o
   2   2   8      141.99      155.73     16.44 o
   3   2   8     2384.97     2248.97     42.40 o
   4   2   8    45472.36    47415.56    409.04 o
   5   2   8     4589.27     4410.85     73.06 o
   6   2   8     2616.16     2531.80     89.41 o
   7   2   8      408.81      529.48     62.23 o
   8   2   8     1845.10     2027.87     85.37 o
   9   2   8     2084.11     1948.75     86.55 o
  10   2   8      245.32      322.09     65.30 o
  11   2   8     2741.79     2954.11    114.49 o
  12   2   8       50.23       90.57     76.36 o
  13   2   8     1548.71     1539.71    123.85 o
 -14   3   8        3.36       81.06     81.64 o
 -13   3   8      260.26      241.63     75.96 o
 -12   3   8     4205.13     3950.69    159.20 o
 -11   3   8      177.52      158.74     50.24 o
 -10   3   8      549.29      318.86     53.31 o
  -9   3   8      414.73      316.35     48.45 o
  -8   3   8     6344.92     6617.60     93.23 o
  -7   3   8       85.56       41.32     34.89 o
  -6   3   8      787.42      869.31     37.70 o
  -5   3   8    12364.24    11836.12    114.41 o
  -4   3   8      338.20      415.66     20.28 o
  -3   3   8     8506.31     8231.26     58.05 o
  -2   3   8     5944.53     6215.16     48.27 o
  -1   3   8       80.92       60.23     11.90 o
   0   3   8    26347.66    26608.53    158.52 o
   1   3   8     1381.03     1440.34     30.41 o
   2   3   8     1266.87     1398.03     27.72 o
   3   3   8      487.29      491.15     26.26 o
   4   3   8      123.85       95.66     25.55 o
   5   3   8      838.69      977.53     42.79 o
   6   3   8      609.86      588.63     50.06 o
   7   3   8    13465.62    14223.42    198.83 o
   8   3   8     4284.68     4393.24    113.14 o
   9   3   8     5849.30     5706.20    131.30 o
  10   3   8     4916.29     4670.41    128.01 o
  11   3   8      697.37      736.14    118.32 o
  12   3   8      638.64      574.90    117.55 o
  13   3   8      208.44      130.92    137.47 o
 -14   4   8     1814.22     1726.30    141.94 o
 -13   4   8     3734.22     4247.77    177.57 o
 -12   4   8     1062.13     1028.92     83.28 o
 -11   4   8      613.61      441.25     60.07 o
 -10   4   8       70.49       39.39     44.71 o
  -9   4   8     2684.24     2691.30     83.49 o
  -8   4   8     3284.32     3252.99     84.85 o
  -7   4   8     8333.19     8186.59     91.54 o
  -6   4   8      658.42      679.56     28.24 o
  -5   4   8     7973.50     7933.53     78.22 o
  -4   4   8      317.70      394.81     23.44 o
  -3   4   8     3681.30     4414.03     42.02 o
  -2   4   8      574.81      321.33     14.64 o
  -1   4   8    10164.92     9504.82     64.86 o
   0   4   8    25328.27    24719.38    153.02 o
   1   4   8     3049.11     3273.29     36.49 o
   2   4   8     4585.35     4498.95     51.41 o
   3   4   8      615.64      643.82     30.75 o
   4   4   8     3165.23     3028.35     56.31 o
   5   4   8     2745.16     2646.90     61.98 o
   6   4   8      765.20      883.30     48.60 o
   7   4   8      427.85      349.77     56.03 o
   8   4   8      144.52      170.25     53.69 o
   9   4   8     2535.83     2294.64     90.88 o
  10   4   8      714.97      497.92     68.91 o
  11   4   8     1466.65     1504.79     90.90 o
  12   4   8     3235.68     3212.76    148.97 o
  13   4   8      341.86      489.32    170.21 o
 -13   5   8      329.77      204.90     82.16 o
 -12   5   8       22.70       40.81     78.52 o
 -11   5   8      954.53      982.35     72.22 o
 -10   5   8       12.16       10.78     44.48 o
  -9   5   8     4186.41     4096.78     96.55 o
  -8   5   8     3189.85     3314.33     70.32 o
  -7   5   8      452.09      569.78     34.59 o
  -6   5   8     9385.53     9770.29     96.19 o
  -5   5   8     1600.90     2037.32     39.30 o
  -4   5   8      475.79      521.34     23.88 o
  -3   5   8    11115.97    11595.96     89.41 o
  -2   5   8     6215.51     6732.67     52.43 o
  -1   5   8     4795.97     5156.08     46.44 o
   0   5   8     4341.27     4311.63     42.94 o
   1   5   8    10874.70    10622.27     87.01 o
   2   5   8      706.02      640.69     27.94 o
   3   5   8       74.40       31.32     22.90 o
   4   5   8      911.20      935.34     38.13 o
   5   5   8      584.34      576.34     38.93 o
   6   5   8     5535.81     5750.61     94.95 o
   7   5   8        3.00       19.10     46.40 o
   8   5   8      313.39      319.07     53.88 o
   9   5   8     2397.45     2385.09     92.09 o
  10   5   8     1749.54     1843.83     94.72 o
  11   5   8       49.92       27.29     74.77 o
  12   5   8      362.61      264.68    114.19 o
 -13   6   8      196.26      172.38     96.15 o
 -12   6   8     2052.97     2086.47    102.50 o
 -11   6   8     4491.93     4359.38    125.73 o
 -10   6   8     2566.60     2332.77     85.28 o
  -9   6   8     3741.58     3887.91     96.07 o
  -8   6   8     4597.85     4534.42     83.68 o
  -7   6   8      210.66      244.09     33.48 o
  -6   6   8      292.88      362.04     29.56 o
  -5   6   8      296.09      298.83     24.55 o
  -4   6   8     9827.62     9315.93     81.51 o
  -3   6   8    10789.99    11145.54     89.84 o
  -2   6   8      709.50      809.52     20.77 o
  -1   6   8       87.99      131.07     13.26 o
   0   6   8    13592.96    12934.60     93.20 o
   1   6   8    15799.04    16011.76    119.46 o
   2   6   8     1799.62     1425.14     35.77 o
   3   6   8    16092.41    17143.69    171.53 o
   4   6   8     8235.04     8313.48    122.38 o
   5   6   8      124.05       86.19     32.22 o
   6   6   8      696.84      693.56     46.18 o
   7   6   8       79.98      100.07     45.54 o
   8   6   8     3597.09     3661.93    111.83 o
   9   6   8     2614.28     2583.11     97.65 o
  10   6   8     1702.74     1551.13     98.61 o
  11   6   8       63.11      -56.04     74.17 o
  12   6   8      276.91      145.42     84.25 o
 -13   7   8      916.23      801.49    112.05 o
 -12   7   8      819.78      834.86     81.44 o
 -11   7   8      673.28      699.75     72.72 o
 -10   7   8      275.76      241.92     53.68 o
  -9   7   8     1047.41     1084.36     63.42 o
  -8   7   8     8656.56     7926.98    117.96 o
  -7   7   8      904.58      902.37     56.16 o
  -6   7   8     3211.57     3101.91     58.30 o
  -5   7   8      131.90       67.28     24.10 o
  -4   7   8     2174.67     2277.36     38.81 o
  -3   7   8     1211.64     1525.84     30.89 o
  -2   7   8        7.69       46.25     15.00 o
  -1   7   8     1138.03     1222.75     21.11 o
   0   7   8     7074.53     6544.00     59.79 o
   1   7   8       31.96       52.36     10.30 o
   2   7   8      162.58      120.82     15.04 o
   3   7   8     8086.63     7582.56    129.23 o
   4   7   8     1239.00     1249.65     42.57 o
   5   7   8     8747.30     8990.56    115.05 o
   6   7   8        0.91        1.78     35.94 o
   7   7   8      844.66      842.93     62.87 o
   8   7   8      982.26     1046.80     69.43 o
   9   7   8      327.10      343.12     63.39 o
  10   7   8     1772.09     1856.10    110.47 o
  11   7   8        2.95      -98.05     98.05 o
  12   7   8      248.85      202.64     87.70 o
 -13   8   8        5.58      -85.36     97.18 o
 -12   8   8     1021.42      958.05     81.71 o
 -11   8   8      190.58      252.21     64.77 o
 -10   8   8        5.01       25.82     53.84 o
  -9   8   8     1481.61     1802.13     73.31 o
  -8   8   8      499.23      496.99     46.39 o
  -7   8   8      817.95      721.16     45.67 o
  -6   8   8      456.12      345.89     33.41 o
  -5   8   8        2.58       13.61     26.13 o
  -4   8   8        0.44       20.66     21.04 o
  -3   8   8     7519.91     7715.19     68.24 o
  -2   8   8     1012.64      967.64     28.26 o
  -1   8   8      117.89      155.69     11.69 o
   0   8   8      227.80      320.87     14.73 o
   1   8   8       17.05       10.18     11.63 o
   2   8   8     3290.34     3409.07     36.53 o
   3   8   8     4491.20     4187.07     73.14 o
   4   8   8     1024.02      978.47     38.32 o
   5   8   8       75.27       99.43     32.58 o
   6   8   8      598.18      606.34     45.42 o
   7   8   8     1969.60     1989.67     79.75 o
   8   8   8      277.05      252.22     54.26 o
   9   8   8     2118.27     1941.20     97.49 o
  10   8   8      617.42      540.36     79.57 o
  11   8   8      115.60       16.25     73.54 o
  12   8   8        4.81      -44.05     82.77 o
 -13   9   8       19.02      -93.84    144.34 o
 -12   9   8      183.76      128.96     86.02 o
 -11   9   8      200.10      281.40     66.32 o
 -10   9   8       22.80      142.56     58.48 o
  -9   9   8     1259.38     1390.55     74.58 o
  -8   9   8      926.70     1006.23     55.60 o
  -7   9   8     3193.59     3062.56     76.14 o
  -6   9   8      475.50      425.21     34.54 o
  -5   9   8       21.22        9.55     27.29 o
  -4   9   8        5.78       35.94     22.73 o
  -3   9   8    14301.66    13817.05    134.49 o
  -2   9   8     3484.64     3459.09     46.57 o
  -1   9   8      517.07      529.30     19.66 o
   0   9   8     2626.54     2733.48     66.41 o
   1   9   8      628.82      766.23     43.37 o
   2   9   8     1837.64     2119.99     30.10 o
   3   9   8     1154.73     1103.72     33.82 o
   4   9   8       96.54       49.90     28.69 o
   5   9   8     2809.09     2596.39     62.28 o
   6   9   8    12049.47    11750.28    172.60 o
   7   9   8     1717.72     1624.67     75.57 o
   8   9   8      400.21      424.07     68.63 o
   9   9   8      429.76      567.86     74.22 o
  10   9   8     1300.13     1392.54     98.27 o
  11   9   8     3470.32     3686.36    158.07 o
  12   9   8      202.91      227.76    122.81 o
 -12  10   8       74.42      111.13    107.66 o
 -11  10   8     1246.79     1341.11    117.70 o
 -10  10   8     1074.12     1182.59     78.11 o
  -9  10   8     2625.28     2979.97     99.60 o
  -8  10   8     1441.89     1394.66     62.35 o
  -7  10   8     2588.75     2404.16     69.21 o
  -6  10   8     4108.50     4030.15     69.44 o
  -5  10   8      164.54      130.25     30.98 o
  -4  10   8    20905.76    21341.63    191.48 o
  -3  10   8     9690.57    10273.04     99.96 o
  -2  10   8      186.55      281.34     16.49 o
  -1  10   8      366.68      412.05     17.72 o
   0  10   8      113.38      153.56     33.36 o
   1  10   8    11600.05    11457.55    149.67 o
   2  10   8     2160.98     2146.40     40.52 o
   3  10   8    19607.04    19468.95    161.52 o
   4  10   8     3802.87     3991.08     92.84 o
   5  10   8     1512.29     1689.50     62.13 o
   6  10   8      441.09      432.52     58.60 o
   7  10   8     2478.27     2277.86     93.73 o
   8  10   8       89.84      104.10     61.47 o
   9  10   8      320.73      319.70     72.77 o
  10  10   8      869.95      918.87     86.65 o
  11  10   8        0.54      -83.36     83.36 o
 -12  11   8      557.38      566.77    110.35 o
 -11  11   8      416.18      300.71    101.48 o
 -10  11   8       69.91       23.77     83.80 o
  -9  11   8       32.36      -61.85     61.85 o
  -8  11   8      688.56      572.01     51.94 o
  -7  11   8        2.98        4.06     35.78 o
  -6  11   8     6948.52     7204.61    105.87 o
  -5  11   8     4194.98     4049.59     70.15 o
  -4  11   8     1788.56     1799.19     42.92 o
  -3  11   8     3530.60     3426.44     54.02 o
  -2  11   8     1354.68     1291.01     25.18 o
  -1  11   8     5257.45     5428.47     95.61 o
   0  11   8     1483.93     1401.44     55.91 o
   1  11   8     6299.85     6228.49     99.18 o
   2  11   8       65.63       87.66     40.01 o
   3  11   8        4.89       44.31     10.13 o
   4  11   8     1501.55     1442.06     41.96 o
   5  11   8     3114.94     2899.37     90.87 o
   6  11   8      939.96      844.67     63.69 o
   7  11   8      217.35       95.71     54.68 o
   8  11   8       20.84      -59.73     59.73 o
   9  11   8      160.48      117.78     65.97 o
  10  11   8      131.69       83.33     72.65 o
  11  11   8        0.26     -129.09    129.09 o
 -12  12   8        6.65      -39.47    136.83 o
 -11  12   8      151.55       84.23     87.15 o
 -10  12   8     3246.60     3136.62    153.15 o
  -9  12   8      275.20      337.79     85.49 o
  -8  12   8      417.35      462.62     55.58 o
  -7  12   8     1178.69     1243.84     60.93 o
  -6  12   8      350.62      263.35     38.91 o
  -5  12   8        2.94       31.28     35.69 o
  -4  12   8     2367.04     2605.71     50.30 o
  -3  12   8     1522.56     1632.98     38.22 o
  -2  12   8        7.06        7.75     12.90 o
  -1  12   8     1297.35     1383.56     58.09 o
   0  12   8      393.86      465.32     44.08 o
   1  12   8       40.03       75.54     36.74 o
   2  12   8     7999.93     8375.37    131.42 o
   3  12   8       15.20       13.47     16.60 o
   4  12   8       69.87       33.84     27.14 o
   5  12   8     6172.05     6148.09    131.95 o
   6  12   8      677.42      596.88     63.92 o
   7  12   8      635.34      603.07     67.70 o
   8  12   8      641.34      571.63     70.72 o
   9  12   8       51.53      -46.09     62.25 o
  10  12   8      458.22      329.34    103.00 o
  11  12   8       26.47      -63.77     77.30 o
 -11  13   8      522.88      444.97    106.62 o
 -10  13   8     2623.16     2776.74    150.44 o
  -9  13   8     1544.38     1304.67    113.44 o
  -8  13   8      301.15      192.83     81.10 o
  -7  13   8       53.36       83.40     56.36 o
  -6  13   8       63.54       53.97     38.97 o
  -5  13   8     4855.33     4731.80     90.26 o
  -4  13   8     7202.31     6892.61    106.18 o
  -3  13   8       23.97       39.05     22.12 o
  -2  13   8       13.88       -9.12     19.89 o
  -1  13   8      934.14      915.85     53.29 o
   0  13   8      221.10      272.97     41.99 o
   1  13   8      390.37      430.30     42.34 o
   2  13   8      536.26      610.71     50.91 o
   3  13   8      898.06      822.42     63.67 o
   4  13   8      281.32      276.26     34.76 o
   5  13   8     1173.73     1028.75     72.92 o
   6  13   8     2751.36     2554.57    113.88 o
   7  13   8     4647.01     4722.17    137.84 o
   8  13   8      563.52      601.64     73.80 o
   9  13   8      159.04      157.07     69.31 o
  10  13   8     1416.37     1407.99    113.67 o
 -11  14   8        6.38      -75.46    147.48 o
 -10  14   8        4.44      -46.85     88.86 o
  -9  14   8      240.33       31.66    157.88 o
  -8  14   8     2361.35     2695.88    138.43 o
  -7  14   8     1312.83     1349.97     77.53 o
  -6  14   8     1754.99     1833.42     79.52 o
  -5  14   8      591.75      536.31     51.03 o
  -4  14   8     6610.05     6534.61    105.24 o
  -3  14   8     1767.75     1754.16     58.37 o
  -2  14   8     5369.65     5375.24     61.71 o
  -1  14   8     5066.06     5233.33    108.56 o
   0  14   8       27.82       41.72     43.50 o
   1  14   8      235.56      234.56     45.00 o
   2  14   8        4.34       11.85     41.94 o
   3  14   8     2225.45     2057.26     78.46 o
   4  14   8     1364.20     1482.47     52.02 o
   5  14   8      712.88      670.13     56.49 o
   6  14   8     2564.58     2552.98     90.64 o
   7  14   8      321.07      425.06     62.43 o
   8  14   8      579.33      725.20     81.07 o
   9  14   8      112.59       -3.46     96.60 o
  10  14   8      512.78      465.44    105.06 o
 -10  15   8        1.57      -26.27    103.81 o
  -9  15   8      197.24      108.72    138.59 o
  -8  15   8      348.17      282.58     80.96 o
  -7  15   8      727.18      840.06     69.25 o
  -6  15   8     1158.27     1173.48     71.19 o
  -5  15   8     1398.15     1445.82     70.65 o
  -4  15   8     1043.90     1042.51     60.19 o
  -3  15   8     2608.01     2528.09    105.55 o
  -2  15   8      330.68      434.95     21.70 o
  -1  15   8     2173.86     2052.84     74.45 o
   0  15   8      959.75     1072.71     62.28 o
   1  15   8      174.58      152.62     40.49 o
   2  15   8     2206.36     2259.16     78.60 o
   3  15   8        4.17      -41.37     41.37 o
   4  15   8     1504.36     1299.44     78.11 o
   5  15   8       32.49       20.39     38.48 o
   6  15   8     1759.84     1621.86     83.81 o
   7  15   8     3913.93     3639.95    124.28 o
   8  15   8      653.02      679.68     81.15 o
   9  15   8       22.09     -112.65    112.65 o
 -10  16   8       72.86       78.43    127.57 o
  -9  16   8       21.87        9.89     85.45 o
  -8  16   8      149.86       99.83     82.03 o
  -7  16   8      249.62      187.14     56.99 o
  -6  16   8       33.23      110.18     51.49 o
  -5  16   8     3933.39     3919.55    139.75 o
  -4  16   8     3369.20     3259.29     93.59 o
  -3  16   8        4.45      -13.94     38.50 o
  -2  16   8      180.40      239.01     59.94 o
  -1  16   8     5530.12     5341.84    148.01 o
   0  16   8     1259.45     1308.17     78.00 o
   1  16   8     1212.96     1175.71     72.96 o
   2  16   8     5032.88     4527.31    125.28 o
   3  16   8      461.12      372.66     66.77 o
   4  16   8      422.89      514.63     69.60 o
   5  16   8      231.65      161.92     72.54 o
   6  16   8     1973.59     1787.86    122.84 o
   7  16   8     1453.66     1457.86     86.12 o
   8  16   8     3224.05     3136.04    160.39 o
   9  16   8      568.13      492.43    128.18 o
  -9  17   8     2972.08     3036.26    152.43 o
  -8  17   8       51.61       69.25     77.56 o
  -7  17   8     1243.69     1232.34     88.04 o
  -6  17   8     3729.08     3919.60    110.41 o
  -5  17   8       36.33       30.69     48.01 o
  -4  17   8      256.97      325.47     55.21 o
  -3  17   8      239.79      236.49     33.73 o
  -2  17   8        2.75      -37.80     74.48 o
  -1  17   8      112.92      100.74     57.40 o
   0  17   8     1012.31     1016.99     78.00 o
   1  17   8      164.32      103.23     56.76 o
   2  17   8      971.13     1078.87     93.68 o
   3  17   8     1834.46     1818.20     99.87 o
   4  17   8      279.61      288.89     73.39 o
   5  17   8       73.76      -64.27     64.27 o
   6  17   8     1671.83     1668.82    111.94 o
   7  17   8     3285.12     3263.06    146.81 o
   8  17   8      159.87      102.31     98.08 o
  -8  18   8        7.99     -114.32    117.25 o
  -7  18   8     1221.83     1166.72    161.12 o
  -6  18   8       23.27      -33.86     78.23 o
  -5  18   8      921.55      911.78     66.07 o
  -4  18   8      566.44      528.61     44.66 o
  -3  18   8      270.20      308.25     66.43 o
  -2  18   8        7.54      -57.90     57.90 o
  -1  18   8       28.90      112.19     57.30 o
   0  18   8      257.67      238.21     65.30 o
   1  18   8        5.42      -55.77     55.77 o
   2  18   8     4354.89     4544.65    130.99 o
   3  18   8      701.78      562.39     79.07 o
   4  18   8       39.18       90.15     67.23 o
   5  18   8     2697.80     3050.13    132.48 o
   6  18   8       75.49      -68.38     73.17 o
   7  18   8      463.55      432.53     92.65 o
  -7  19   8       31.72       69.60     91.62 o
  -6  19   8      190.64      170.72     59.23 o
  -5  19   8       21.14       65.03     49.54 o
  -4  19   8      689.75      673.01     83.14 o
  -3  19   8     8268.25     8994.61    186.73 o
  -2  19   8       14.09      -63.92     63.92 o
  -1  19   8      167.32       93.51     69.13 o
   0  19   8     3372.46     3259.05    120.03 o
   1  19   8      499.91      464.86     67.95 o
   2  19   8      495.83      548.30     68.04 o
   3  19   8      247.18      206.36     60.53 o
   4  19   8     1421.52     1405.76     98.75 o
   5  19   8        2.30      -71.97     71.97 o
   6  19   8        7.03      -75.25     75.75 o
  -6  20   8      846.90      986.15     90.76 o
  -5  20   8        3.62       53.35     63.41 o
  -4  20   8     1487.20     1533.71    108.37 o
  -3  20   8       23.60       54.38     64.54 o
  -2  20   8      159.76      116.36     72.63 o
  -1  20   8      415.22      487.58     68.87 o
   0  20   8     1083.04      997.93     96.02 o
   1  20   8      213.60      206.57     63.39 o
   2  20   8      164.87      252.16     63.21 o
   3  20   8       52.98       88.61     63.25 o
   4  20   8      947.97     1044.20     96.52 o
   5  20   8      303.98      266.07     87.41 o
  -5  21   8      175.65      224.98     70.44 o
  -4  21   8      291.58      334.05     89.46 o
  -3  21   8       29.54       83.97     71.92 o
  -2  21   8      156.32      261.14     84.36 o
  -1  21   8      161.28      274.58     68.74 o
   0  21   8       57.80        5.10     60.10 o
   1  21   8      827.82      812.10     78.06 o
   2  21   8        1.77      -46.02     63.72 o
   3  21   8      827.20      852.73     83.41 o
   4  21   8      162.96       95.84     70.07 o
  -3  22   8     2307.76     2412.93    122.71 o
  -2  22   8      418.41      455.95     78.54 o
  -1  22   8       90.18      242.24     71.82 o
   0  22   8       53.50       84.66     62.33 o
   1  22   8      388.95      422.09     73.53 o
   2  22   8       10.81       42.14     69.42 o
 -14   1   9      391.28      406.85    117.37 o
 -13   1   9      483.11      689.06     89.21 o
 -12   1   9       89.17       59.09     78.79 o
 -11   1   9     7937.39     7616.77    148.75 o
 -10   1   9     2962.33     2810.22     81.72 o
  -9   1   9     1437.48     1473.25     63.61 o
  -8   1   9     1775.68     1785.24     44.52 o
  -7   1   9     1855.57     1855.82     50.81 o
  -6   1   9     1165.85     1218.21     41.40 o
  -5   1   9     1184.01     1525.75     40.65 o
  -4   1   9     6818.12     7411.79     66.66 o
  -3   1   9     9225.50     9347.50     66.54 o
  -2   1   9     9336.04     9226.64     62.89 o
  -1   1   9      494.91      579.09     15.82 o
   0   1   9     3841.77     4184.44     35.49 o
   1   1   9     7427.02     7749.47     62.08 o
   2   1   9     2783.18     2654.03     33.42 o
   3   1   9       72.95      259.28     22.60 o
   4   1   9     1226.80     1182.73     43.68 o
   5   1   9     1875.06     2076.53     58.46 o
   6   1   9     4088.12     4248.07     89.17 o
   7   1   9      257.14      154.72     49.34 o
   8   1   9      316.58      238.26     53.17 o
   9   1   9      275.78      317.95     54.31 o
  10   1   9     3059.56     2844.46    101.65 o
  11   1   9     2679.02     2919.61    123.20 o
  12   1   9     1287.84     1430.36     95.24 o
  13   1   9       19.68     -127.24    147.91 o
 -14   2   9      290.34      330.74    134.62 o
 -13   2   9       27.48      -15.67     71.90 o
 -12   2   9       36.70      -36.73     65.47 o
 -11   2   9      406.95      237.19     57.38 o
 -10   2   9     5428.02     5145.76    102.57 o
  -9   2   9      135.11      185.33     47.35 o
  -8   2   9     2020.27     2097.98     55.96 o
  -7   2   9     4628.39     4810.01     86.84 o
  -6   2   9     3330.76     3355.19     57.87 o
  -5   2   9     1120.87     1393.20     37.42 o
  -4   2   9     8522.65     7962.95    101.07 o
  -3   2   9       30.94      118.70     15.48 o
  -2   2   9      846.38     1105.82     19.29 o
  -1   2   9     2566.83     2878.01     29.98 o
   0   2   9     2166.85     2357.16     29.00 o
   1   2   9     5346.93     5837.50     49.07 o
   2   2   9     5509.19     5480.72     53.69 o
   3   2   9    33388.06    33957.11    281.74 o
   4   2   9      725.70      655.90     33.01 o
   5   2   9        8.55        3.71     28.54 o
   6   2   9     4507.36     4566.96    101.62 o
   7   2   9      110.94      135.12     48.62 o
   8   2   9       51.35      -13.29     47.61 o
   9   2   9      940.41     1034.00     71.33 o
  10   2   9      217.59      215.38     84.72 o
  11   2   9      649.18      790.38     80.58 o
  12   2   9      139.26       87.48     92.55 o
  13   2   9      312.04      557.66    133.97 o
 -14   3   9      686.48      627.67     95.18 o
 -13   3   9      112.77        7.87     73.76 o
 -12   3   9      417.35      471.55     68.97 o
 -11   3   9       98.27      102.56     58.48 o
 -10   3   9      385.99      373.50     52.12 o
  -9   3   9     5657.72     5536.66    103.60 o
  -8   3   9      203.33      206.35     35.48 o
  -7   3   9     2469.92     2537.55     56.49 o
  -6   3   9      110.51       34.57     24.96 o
  -5   3   9     1634.28     1545.90     32.90 o
  -4   3   9       41.19       72.53     19.87 o
  -3   3   9     5270.20     5682.88     50.91 o
  -2   3   9      225.65      273.86     15.08 o
  -1   3   9     5251.43     5069.22     40.81 o
   0   3   9      109.61      176.46     14.79 o
   1   3   9    13153.14    12889.76     94.53 o
   2   3   9      954.58      749.17     24.29 o
   3   3   9     6506.38     8465.33     95.05 o
   4   3   9      479.90      408.32     29.31 o
   5   3   9     2201.41     2284.63     59.43 o
   6   3   9     5904.30     6552.05    119.42 o
   7   3   9      923.79      892.64     65.47 o
   8   3   9      148.33      183.69     54.39 o
   9   3   9     1865.48     1729.02     85.20 o
  10   3   9     1358.64     1391.13     86.17 o
  11   3   9      230.66      132.59     68.11 o
  12   3   9      242.69      136.16     98.89 o
  13   3   9      973.13     1032.22    109.73 o
 -13   4   9     1117.48     1379.41    104.70 o
 -12   4   9      175.11      167.94     63.04 o
 -11   4   9      668.57      576.71     67.43 o
 -10   4   9       45.21       51.47     47.04 o
  -9   4   9      470.21      538.62     49.83 o
  -8   4   9      105.11       91.09     35.40 o
  -7   4   9     3731.27     3418.23     61.95 o
  -6   4   9      455.48      349.22     27.52 o
  -5   4   9      711.87      515.50     26.03 o
  -4   4   9      697.87      795.07     26.37 o
  -3   4   9     1713.63     1764.90     26.54 o
  -2   4   9     2063.67     2096.28     28.65 o
  -1   4   9    30915.04    31085.82    177.98 o
   0   4   9       85.59       34.27     12.65 o
   1   4   9     2075.06     1952.97     29.38 o
   2   4   9     1289.31     1441.22     31.89 o
   3   4   9     1355.45     1219.43     53.07 o
   4   4   9       37.87       33.81     24.17 o
   5   4   9       33.61       87.65     32.02 o
   6   4   9    10124.86     9870.15    138.87 o
   7   4   9     1657.38     1601.65     75.09 o
   8   4   9     9792.48     9433.98    161.17 o
   9   4   9     1929.70     1848.70     84.56 o
  10   4   9      123.48      149.90     63.83 o
  11   4   9      634.10      487.52     73.57 o
  12   4   9     1658.25     1856.04    155.55 o
 -13   5   9       19.89       87.45     84.09 o
 -12   5   9       20.97       28.20     60.29 o
 -11   5   9       43.06       -6.46     55.15 o
 -10   5   9        0.17      -43.16     43.16 o
  -9   5   9     7382.52     7266.10    123.52 o
  -8   5   9       73.84       27.32     29.55 o
  -7   5   9      989.31      968.04     34.14 o
  -6   5   9    21476.45    21664.26    191.58 o
  -5   5   9     8957.83     9239.66     94.78 o
  -4   5   9     6014.47     6124.20     69.01 o
  -3   5   9     5270.98     6098.24     58.46 o
  -2   5   9     2204.14     2157.10     28.84 o
  -1   5   9     1035.27     1122.04     21.96 o
   0   5   9       35.32       14.79      9.02 o
   1   5   9       29.73       31.75     13.55 o
   2   5   9     1616.82     1447.04     34.09 o
   3   5   9      123.06       23.86     22.41 o
   4   5   9       21.15       28.69     27.11 o
   5   5   9     7279.75     7502.24    130.76 o
   6   5   9     2837.18     2865.73     72.88 o
   7   5   9     7336.91     7492.26    139.05 o
   8   5   9       32.48      107.60     50.35 o
   9   5   9      269.73      275.42     60.10 o
  10   5   9     5285.86     5048.42    132.15 o
  11   5   9      502.77      471.77     81.79 o
  12   5   9      502.66      359.19     96.49 o
 -13   6   9      131.89       84.79     76.03 o
 -12   6   9      496.27      452.91     74.82 o
 -11   6   9       80.67       84.06     62.28 o
 -10   6   9      469.88      409.83     58.16 o
  -9   6   9       57.33      129.82     45.72 o
  -8   6   9     1761.88     1704.13     55.85 o
  -7   6   9     4506.51     4180.63     68.54 o
  -6   6   9      131.17      120.08     26.27 o
  -5   6   9     2429.04     2723.92     50.26 o
  -4   6   9    34337.60    35018.91    270.49 o
  -3   6   9     1322.65     1480.51     31.34 o
  -2   6   9     4352.78     4473.24     42.58 o
  -1   6   9    12903.97    12215.21     92.05 o
   0   6   9    23752.37    24231.88    185.36 o
   1   6   9      728.04      897.58     23.59 o
   2   6   9      433.63      768.67     27.49 o
   3   6   9      589.03      445.25     29.61 o
   4   6   9     8524.76     8062.11    103.65 o
   5   6   9      355.06      250.81     35.37 o
   6   6   9    12924.22    12785.14    154.29 o
   7   6   9      174.01       90.18     51.38 o
   8   6   9       78.17        1.99     57.92 o
   9   6   9     1756.70     1692.14     98.07 o
  10   6   9      773.33      697.07    127.71 o
  11   6   9      484.45      465.45     83.56 o
  12   6   9     1924.15     2100.58    124.19 o
 -13   7   9        5.23      -76.70     76.70 o
 -12   7   9      958.84     1094.77     86.31 o
 -11   7   9       25.10      -60.03     60.03 o
 -10   7   9     1498.73     1652.24     84.72 o
  -9   7   9        6.73       36.80     45.97 o
  -8   7   9       75.58      104.86     41.77 o
  -7   7   9      199.72      220.21     43.43 o
  -6   7   9       19.37       26.81     26.50 o
  -5   7   9     2339.12     2378.92     47.21 o
  -4   7   9      143.63       85.86     21.53 o
  -3   7   9     3646.20     3760.66     47.31 o
  -2   7   9       98.66       68.46     13.61 o
  -1   7   9      188.28      210.62     13.56 o
   0   7   9    28442.16    30146.01    207.02 o
   1   7   9     7347.41     7551.95     66.37 o
   2   7   9      136.89       78.11     14.42 o
   3   7   9     7910.35     7789.07     96.40 o
   4   7   9     1961.73     1992.94     52.10 o
   5   7   9      273.63      301.27     36.47 o
   6   7   9     4112.55     3909.41     99.80 o
   7   7   9       29.04      -10.14     49.07 o
   8   7   9       80.97      124.04     51.21 o
   9   7   9      351.35      336.86     70.62 o
  10   7   9      164.08      145.50     75.16 o
  11   7   9       71.14        7.80     74.99 o
  12   7   9     1329.97     1356.35    113.67 o
 -13   8   9     1315.59     1501.45    137.95 o
 -12   8   9       72.88       -8.41     63.99 o
 -11   8   9      140.46       74.82     62.12 o
 -10   8   9    12856.35    12762.07    200.05 o
  -9   8   9     2154.35     2191.90     86.92 o
  -8   8   9     5565.91     5426.01    127.76 o
  -7   8   9      120.14      127.25     38.04 o
  -6   8   9      116.46      139.75     30.20 o
  -5   8   9     6031.58     5774.55     70.83 o
  -4   8   9       41.54      107.07     21.97 o
  -3   8   9     1103.98     1094.81     29.59 o
  -2   8   9     1121.02     1186.73     26.40 o
  -1   8   9       50.30        3.63     10.77 o
   0   8   9     3465.14     3248.28     50.77 o
   1   8   9     2129.52     2114.08     28.24 o
   2   8   9    12702.34    11442.35    103.69 o
   3   8   9     2069.74     1660.94     46.53 o
   4   8   9     6937.62     6545.52     95.38 o
   5   8   9     4173.59     4187.95     77.30 o
   6   8   9     4211.24     4316.13     86.18 o
   7   8   9     1678.63     1629.13     72.31 o
   8   8   9       39.72       49.59     61.16 o
   9   8   9     1070.17     1034.44     86.04 o
  10   8   9      209.06      162.15     72.93 o
  11   8   9      772.14      760.33     97.29 o
  12   8   9       51.22        6.48     80.93 o
 -13   9   9       14.29      -32.47    110.24 o
 -12   9   9      243.91      183.83     96.27 o
 -11   9   9      881.79      956.00     80.56 o
 -10   9   9      798.86      744.62     69.59 o
  -9   9   9     1171.94     1217.17     74.03 o
  -8   9   9       72.46       73.62     39.95 o
  -7   9   9      387.17      405.68     44.81 o
  -6   9   9      201.65      224.08     33.31 o
  -5   9   9       39.28       39.00     29.14 o
  -4   9   9      148.09      145.69     24.56 o
  -3   9   9      259.89      288.00     24.33 o
  -2   9   9     1457.75     1181.85     26.52 o
  -1   9   9     2711.65     2491.82     30.95 o
   0   9   9      104.38       98.03     17.10 o
   1   9   9    26829.92    28313.63    225.19 o
   2   9   9     1345.62     1449.76     29.30 o
   3   9   9     4606.86     4483.32     58.27 o
   4   9   9    10884.90    11132.84    143.58 o
   5   9   9     7210.43     7401.05    103.86 o
   6   9   9      945.36     1031.54     60.12 o
   7   9   9      240.50      192.97     53.66 o
   8   9   9      742.34      804.76     73.01 o
   9   9   9      131.82       16.99     67.23 o
  10   9   9      403.73      436.46     79.35 o
  11   9   9     1396.77     1430.09    105.75 o
  12   9   9      744.30      572.99    120.17 o
 -12  10   9      778.65      632.77    116.57 o
 -11  10   9     1261.65     1197.51    114.40 o
 -10  10   9      769.46      589.78     69.73 o
  -9  10   9        7.83       36.99     54.27 o
  -8  10   9     1964.14     1793.42     74.00 o
  -7  10   9      334.20      362.77     41.74 o
  -6  10   9     3042.32     3234.80     70.15 o
  -5  10   9      547.52      599.22     35.84 o
  -4  10   9     6005.96     6244.71     71.19 o
  -3  10   9     5817.55     5757.51     72.14 o
  -2  10   9       22.34       21.64     14.79 o
  -1  10   9      121.44      137.03     21.93 o
   0  10   9       33.90       -4.37     31.07 o
   1  10   9     1762.10     1894.72     59.54 o
   2  10   9      341.73      377.19     24.89 o
   3  10   9      196.21      156.69     19.22 o
   4  10   9        0.51       28.40     17.60 o
   5  10   9     4553.63     4516.09     76.83 o
   6  10   9      395.82      328.39     57.35 o
   7  10   9      294.40      299.26     59.43 o
   8  10   9     3205.35     3236.05    117.58 o
   9  10   9     1908.20     1866.78    100.52 o
  10  10   9      465.52      427.54     80.85 o
  11  10   9     1787.55     1405.18    118.08 o
 -12  11   9      376.65      610.83    113.30 o
 -11  11   9     5869.01     5778.58    297.17 o
 -10  11   9        9.89      -15.44     84.95 o
  -9  11   9        6.81        4.69     59.19 o
  -8  11   9     5797.85     6017.81    126.06 o
  -7  11   9      870.53     1059.74     52.39 o
  -6  11   9        3.42       44.37     37.74 o
  -5  11   9      472.26      566.97     37.31 o
  -4  11   9      458.51      498.17     30.15 o
  -3  11   9     1275.38     1325.13     37.93 o
  -2  11   9      134.07       92.90     15.89 o
  -1  11   9     2220.41     2224.41     68.68 o
   0  11   9     8585.32     8621.14    120.84 o
   1  11   9     4195.86     4174.41     84.59 o
   2  11   9     4567.49     4706.25    105.67 o
   3  11   9     1072.56      994.24     30.83 o
   4  11   9     6395.60     6447.94     86.14 o
   5  11   9     6932.81     7168.33    132.26 o
   6  11   9       62.08       15.95     49.87 o
   7  11   9      731.16      933.78     85.51 o
   8  11   9       19.78      -58.35     58.35 o
   9  11   9       34.00      -52.82     66.42 o
  10  11   9      130.11      179.98     72.18 o
  11  11   9      180.75       74.31     84.99 o
 -12  12   9     1772.47     1989.34    152.19 o
 -11  12   9       82.58       81.31     93.97 o
 -10  12   9      115.12       70.88     87.34 o
  -9  12   9      795.48      702.32     98.37 o
  -8  12   9     2548.08     2570.42    100.01 o
  -7  12   9       54.15       94.64     43.12 o
  -6  12   9      751.73      767.34     46.67 o
  -5  12   9     1436.54     1487.43     54.60 o
  -4  12   9      247.91      224.82     28.47 o
  -3  12   9        7.27        5.66     21.50 o
  -2  12   9        4.80       -6.50     18.86 o
  -1  12   9     2494.99     2665.65     77.31 o
   0  12   9     6657.30     6329.49    105.26 o
   1  12   9      197.39      149.74     38.77 o
   2  12   9     1937.35     2081.69     78.83 o
   3  12   9     4848.47     4673.70     64.00 o
   4  12   9      660.88      782.31     40.07 o
   5  12   9     1601.79     1567.03     70.62 o
   6  12   9      814.45      797.13     60.99 o
   7  12   9     1720.00     1530.85     84.34 o
   8  12   9       51.19       27.64     61.61 o
   9  12   9     1481.48     1641.44    101.37 o
  10  12   9      819.71      839.46    104.15 o
  11  12   9     1023.18     1205.52    122.04 o
 -11  13   9       14.99     -116.14    116.14 o
 -10  13   9       57.42       53.66     82.52 o
  -9  13   9      155.49       65.40    107.66 o
  -8  13   9       16.42      191.29     80.47 o
  -7  13   9      285.23      340.62     54.43 o
  -6  13   9     1682.74     1684.58     64.89 o
  -5  13   9     6232.47     6291.94    105.26 o
  -4  13   9     5686.36     5740.09     97.60 o
  -3  13   9      653.24      664.53     33.57 o
  -2  13   9     6835.45     6670.39     75.54 o
  -1  13   9      467.35      524.37     49.49 o
   0  13   9     1096.11     1062.81     54.75 o
   1  13   9     1121.25     1219.53     59.46 o
   2  13   9      759.73      905.78     60.84 o
   3  13   9      356.23      380.22     55.70 o
   4  13   9     1761.06     1771.08     59.46 o
   5  13   9     5521.66     5729.08    120.01 o
   6  13   9       97.66       63.77     52.36 o
   7  13   9      585.57      536.40     65.12 o
   8  13   9     1372.91     1304.94    103.14 o
   9  13   9       19.96       44.88     66.14 o
  10  13   9      576.84      547.93     87.77 o
 -11  14   9       58.05       14.99    140.48 o
 -10  14   9      553.64      399.32    132.36 o
  -9  14   9      651.10      587.37    100.29 o
  -8  14   9      946.36      872.48     98.13 o
  -7  14   9     1676.54     1760.07     85.63 o
  -6  14   9      219.05      118.70     50.58 o
  -5  14   9     7221.96     6933.38    120.78 o
  -4  14   9     1147.70     1176.55     52.91 o
  -3  14   9     5406.05     5406.68     92.37 o
  -2  14   9       60.07       71.26     15.73 o
  -1  14   9     2423.03     2489.61     87.44 o
   0  14   9      372.34      353.85     61.29 o
   1  14   9      746.39      718.02     59.88 o
   2  14   9      939.71      988.94     59.46 o
   3  14   9        1.84       30.53     44.77 o
   4  14   9       74.42       76.01     26.03 o
   5  14   9      246.77      110.83     46.27 o
   6  14   9      135.48      110.41     49.42 o
   7  14   9      460.10      557.52     96.72 o
   8  14   9     3298.07     3450.69    118.17 o
   9  14   9      953.48      997.59    159.65 o
  10  14   9     1337.68     1450.31    147.85 o
 -10  15   9     1065.96     1262.05    123.58 o
  -9  15   9      137.77       53.25    125.36 o
  -8  15   9     2585.90     2641.19    135.25 o
  -7  15   9     2314.77     2232.90     93.72 o
  -6  15   9       66.53       48.52     54.64 o
  -5  15   9       43.59       46.56     50.16 o
  -4  15   9      813.19      915.27     59.62 o
  -3  15   9      188.47      163.87     36.86 o
  -2  15   9      683.39      672.25     55.48 o
  -1  15   9    10329.43    10145.22    187.35 o
   0  15   9      225.99      191.15     41.37 o
   1  15   9       41.27        4.16     45.89 o
   2  15   9      947.34     1011.36     58.17 o
   3  15   9      659.01      562.21     55.70 o
   4  15   9      320.43      331.44     56.62 o
   5  15   9     1363.48     1319.81     76.80 o
   6  15   9       34.03        9.30     49.60 o
   7  15   9      198.01      152.10     80.58 o
   8  15   9        0.67      -96.62     96.62 o
   9  15   9      346.96      225.60     79.17 o
 -10  16   9       21.90      -89.77     89.77 o
  -9  16   9      673.20      790.48    117.98 o
  -8  16   9      229.84      221.21     90.70 o
  -7  16   9      171.54      236.45     65.89 o
  -6  16   9       35.12      -21.90     50.46 o
  -5  16   9     1091.05     1098.78     68.01 o
  -4  16   9        2.02       29.58     47.57 o
  -3  16   9      197.69      156.34     34.96 o
  -2  16   9     1203.19     1196.52     83.52 o
  -1  16   9      548.44      561.50     72.35 o
   0  16   9       34.10       46.47     55.22 o
   1  16   9     2018.55     2142.14     92.97 o
   2  16   9      722.60      717.91     66.43 o
   3  16   9      163.95      108.06     64.25 o
   4  16   9     3111.58     3051.45    123.41 o
   5  16   9      435.65      241.17     74.44 o
   6  16   9      285.93      237.58     89.59 o
   7  16   9     1619.16     1452.40    124.05 o
   8  16   9       12.94      -10.09     96.79 o
   9  16   9      295.60      126.35    134.58 o
  -9  17   9        7.63      -63.09    111.20 o
  -8  17   9        2.25      -67.86    140.11 o
  -7  17   9      465.53      300.34     70.65 o
  -6  17   9       29.17       -7.57     64.35 o
  -5  17   9       28.23       87.76     51.46 o
  -4  17   9     1330.92     1121.76     86.88 o
  -3  17   9      226.43      268.95     38.71 o
  -2  17   9        5.77      -62.37     62.37 o
  -1  17   9       14.23       34.30     57.78 o
   0  17   9       33.89      149.61     56.27 o
   1  17   9      522.05      441.95     62.66 o
   2  17   9       31.99      100.79     57.56 o
   3  17   9       68.75      -39.95     64.75 o
   4  17   9      183.80      183.36     71.65 o
   5  17   9      105.76       -7.18     70.01 o
   6  17   9      851.24      563.69     90.18 o
   7  17   9       31.83      -62.45     84.81 o
   8  17   9      352.77      257.71    106.80 o
  -8  18   9       44.47       96.80    169.68 o
  -7  18   9      425.67      500.82    105.48 o
  -6  18   9      322.68      394.39     60.78 o
  -5  18   9       68.46      119.60     50.51 o
  -4  18   9      101.30       33.90     42.87 o
  -3  18   9     1023.41      975.57     87.39 o
  -2  18   9      223.31      125.89     65.88 o
  -1  18   9     1052.42      978.73     95.83 o
   0  18   9      150.78      214.36     59.20 o
   1  18   9     1441.78     1364.30     84.27 o
   2  18   9      588.78      492.33     69.10 o
   3  18   9       55.75       69.42     57.44 o
   4  18   9      163.55      214.20     74.06 o
   5  18   9     1381.75     1367.49    101.81 o
   6  18   9       26.38      -75.93     75.93 o
   7  18   9       22.62       -6.28    131.93 o
  -7  19   9      137.83       63.98     68.45 o
  -6  19   9        0.27      -17.34     64.16 o
  -5  19   9      718.52      582.05     75.66 o
  -4  19   9     3294.30     3516.17    186.93 o
  -3  19   9      387.18      498.95     78.05 o
  -2  19   9      507.17      437.93     76.12 o
  -1  19   9     1441.68     1296.97     86.32 o
   0  19   9      732.15      711.90     67.93 o
   1  19   9        0.77       39.84     57.65 o
   2  19   9      735.10      837.04     73.94 o
   3  19   9     1053.95     1111.23     86.09 o
   4  19   9      104.57      194.83     71.81 o
   5  19   9     1729.20     1802.70    113.61 o
   6  19   9      216.20       65.40    104.58 o
  -6  20   9      134.53       88.45    124.41 o
  -5  20   9      278.87      189.76     70.36 o
  -4  20   9      315.67      276.22     80.42 o
  -3  20   9     1609.35     1603.86    105.80 o
  -2  20   9      159.31      187.92     93.28 o
  -1  20   9     1423.37     1178.08     88.13 o
   0  20   9      220.71      301.26     63.74 o
   1  20   9      175.72      127.08     60.13 o
   2  20   9       13.42      117.09     60.83 o
   3  20   9      168.25      213.24     71.14 o
   4  20   9       17.11       -2.91     62.20 o
   5  20   9      152.49      119.18     79.43 o
  -5  21   9      286.21      288.09     86.03 o
  -4  21   9      435.29      341.17     87.80 o
  -3  21   9      757.27      853.85     88.45 o
  -2  21   9      147.46      164.45     71.17 o
  -1  21   9      369.97      273.35     74.06 o
   0  21   9       86.16       99.39     62.60 o
   1  21   9      169.77      254.80     78.82 o
   2  21   9       43.16       52.16     68.31 o
   3  21   9      154.18      190.43     72.48 o
   4  21   9      148.76       23.14     74.85 o
  -3  22   9        0.63      -52.18     74.69 o
  -2  22   9     1055.21     1110.71    133.04 o
  -1  22   9       18.70       46.95     65.94 o
   0  22   9      918.70      964.12     84.05 o
   1  22   9      282.89      259.50     72.90 o
   2  22   9        4.75        0.24     68.68 o
 -14   0  10     1002.43     1040.86    155.72 o
 -13   0  10     4783.52     4683.43    221.42 o
 -12   0  10       22.98      -92.89     92.89 o
 -11   0  10      220.60      222.63     77.95 o
 -10   0  10    13923.87    12753.99    236.32 o
  -9   0  10    29047.16    29050.43    411.55 o
  -8   0  10      306.81      410.19     73.68 o
  -7   0  10     1650.32     1634.56     83.19 o
  -6   0  10    18956.91    18207.46    234.04 o
  -5   0  10     7215.77     7175.44    116.16 o
  -4   0  10     3524.56     4112.42     60.19 o
  -3   0  10    12059.66    11100.44    118.48 o
  -2   0  10     4574.96     5142.20     60.95 o
  -1   0  10    10785.13    11208.78     99.46 o
   0   0  10    18557.97    19546.53    158.09 o
   1   0  10     1868.12     2150.25     46.71 o
   2   0  10     8397.92     7811.29    105.45 o
   3   0  10      655.41      894.99     50.42 o
   4   0  10    18093.47    17742.72    325.22 o
   5   0  10      377.77      321.19     47.75 o
   6   0  10    14487.29    14149.84    254.74 o
   7   0  10    14732.86    14367.31    266.50 o
   8   0  10       97.08      113.54     69.89 o
   9   0  10    13332.50    13434.80    477.02 o
  10   0  10     3442.58     3289.75    148.82 o
  11   0  10      945.63     1135.46    111.77 o
  12   0  10      134.01       19.39    141.74 o
 -14   1  10     2537.22     2749.61    138.77 o
 -13   1  10      218.35      206.47    157.71 o
 -12   1  10      610.02      617.68     98.80 o
 -11   1  10      407.08      519.41     55.89 o
 -10   1  10     6074.27     6023.68    110.24 o
  -9   1  10     3674.13     3859.59     89.78 o
  -8   1  10    13189.90    13859.05    162.68 o
  -7   1  10     5842.72     6001.52     93.25 o
  -6   1  10       75.89      141.17     28.78 o
  -5   1  10     4185.47     4753.53     64.85 o
  -4   1  10     4924.01     5058.83     55.68 o
  -3   1  10     6461.70     6589.32     59.60 o
  -2   1  10     2270.89     2188.42     28.11 o
  -1   1  10    11283.30    11397.92     71.38 o
   0   1  10       25.97       23.09     12.09 o
   1   1  10     9941.25    10777.01     81.28 o
   2   1  10     3235.59     3893.30     53.45 o
   3   1  10      673.23      676.96     28.64 o
   4   1  10    16778.62    17626.76    172.82 o
   5   1  10     9359.41     9353.09    120.21 o
   6   1  10     1963.03     2075.17     72.99 o
   7   1  10     1995.22     1980.15     80.38 o
   8   1  10     1941.55     1712.50     89.04 o
   9   1  10      806.88      913.67     70.03 o
  10   1  10       16.42      -30.29     57.71 o
  11   1  10      696.52      901.63    103.38 o
  12   1  10     2697.96     3413.40    283.54 o
 -14   2  10       74.45      231.05     91.77 o
 -13   2  10       58.72      -61.82     72.11 o
 -12   2  10     1591.96     1733.12     93.13 o
 -11   2  10      153.31      201.08     67.15 o
 -10   2  10     1198.29     1095.09     60.75 o
  -9   2  10    16999.64    16967.72    194.46 o
  -8   2  10     7681.68     7801.07    105.09 o
  -7   2  10      431.58      462.13     41.51 o
  -6   2  10      913.83      693.54     36.61 o
  -5   2  10      196.03      315.39     25.24 o
  -4   2  10    10138.75    10223.20     93.93 o
  -3   2  10    14592.68    15085.41    112.03 o
  -2   2  10     7903.95     7844.69     55.47 o
  -1   2  10       13.44       25.32     13.11 o
   0   2  10    29095.90    28205.98    166.34 o
   1   2  10    38125.51    36976.92    232.61 o
   2   2  10       45.86       66.49     17.38 o
   3   2  10     3424.65     3201.56     51.56 o
   4   2  10    10430.11    10410.96    115.89 o
   5   2  10     5739.79     5884.56     85.87 o
   6   2  10     1050.74      887.35     59.15 o
   7   2  10     2660.66     2533.41     87.68 o
   8   2  10     8692.97     8846.34    158.57 o
   9   2  10      247.15      200.41     57.32 o
  10   2  10     3401.62     3257.90    114.40 o
  11   2  10      473.10      323.18    100.19 o
  12   2  10     3538.08     3929.52    159.36 o
 -13   3  10      112.86       49.72     75.01 o
 -12   3  10      380.01      214.00     64.61 o
 -11   3  10       12.02      -52.39     52.39 o
 -10   3  10     2310.70     2410.48     79.33 o
  -9   3  10      156.09       77.51     56.08 o
  -8   3  10      494.01      516.64     38.23 o
  -7   3  10      930.23      933.81     47.05 o
  -6   3  10     1752.56     1927.57     50.23 o
  -5   3  10    13002.33    13222.01    119.61 o
  -4   3  10    34760.57    36354.50    265.94 o
  -3   3  10     1477.58     1661.58     30.34 o
  -2   3  10    20628.63    22195.72    133.52 o
  -1   3  10    11082.65    11915.96     77.10 o
   0   3  10     5111.91     5053.06     43.32 o
   1   3  10     3264.16     3840.72     39.50 o
   2   3  10     1640.47     1127.47     40.96 o
   3   3  10       46.78        1.43     20.54 o
   4   3  10     2963.25     2927.80     55.94 o
   5   3  10       44.05       49.34     30.78 o
   6   3  10     1164.97     1054.71     61.80 o
   7   3  10     8080.74     8484.39    170.22 o
   8   3  10      673.35      866.24     65.88 o
   9   3  10      158.46      231.19     58.69 o
  10   3  10     3255.08     3394.33    140.01 o
  11   3  10      762.70      912.86     83.28 o
  12   3  10      119.95      -12.85    142.80 o
 -13   4  10      192.86      303.82     94.44 o
 -12   4  10       19.21       46.54     61.43 o
 -11   4  10       37.89      -36.73     54.36 o
 -10   4  10       95.12      209.04     50.80 o
  -9   4  10     5342.52     5002.94    100.73 o
  -8   4  10      604.51      508.80     39.40 o
  -7   4  10      411.84      332.13     33.46 o
  -6   4  10     1925.83     1587.58     43.02 o
  -5   4  10     1892.17     1981.31     45.71 o
  -4   4  10      480.26      432.56     26.10 o
  -3   4  10     9138.25    10293.18     88.37 o
  -2   4  10      198.52      283.23     16.23 o
  -1   4  10      173.64      227.06     15.05 o
   0   4  10     5116.62     5473.95     49.24 o
   1   4  10      948.75     1043.21     24.66 o
   2   4  10    19261.18    19735.88    179.56 o
   3   4  10      375.61      317.82     26.23 o
   4   4  10       46.44       93.22     26.62 o
   5   4  10     2641.73     2425.44     62.26 o
   6   4  10     2750.69     2739.71     79.53 o
   7   4  10      150.59      204.30     53.38 o
   8   4  10     2412.29     2283.74     89.56 o
   9   4  10     1107.13     1095.79     78.21 o
  10   4  10     1708.65     1844.18    128.43 o
  11   4  10      533.40      601.55     88.53 o
  12   4  10       83.62      -77.57     77.57 o
 -13   5  10        4.09      -33.87     83.69 o
 -12   5  10       61.41       87.66     62.03 o
 -11   5  10       38.62        7.92     57.90 o
 -10   5  10     1262.27     1525.22     76.53 o
  -9   5  10      737.16      837.10     55.55 o
  -8   5  10       46.32       22.56     37.01 o
  -7   5  10     3282.38     3328.49     78.55 o
  -6   5  10      323.20      385.86     33.99 o
  -5   5  10       74.53       73.10     22.55 o
  -4   5  10       30.31       35.14     19.50 o
  -3   5  10    23915.01    25534.20    174.64 o
  -2   5  10     5068.89     4980.10     44.39 o
  -1   5  10       53.40       41.19     12.99 o
   0   5  10    29012.64    30441.82    215.23 o
   1   5  10       19.46       -2.89     14.45 o
   2   5  10       21.43       27.10     20.52 o
   3   5  10     2503.01     2737.74     63.44 o
   4   5  10       15.52        6.98     26.80 o
   5   5  10     8405.79     8177.26    111.93 o
   6   5  10     1035.86     1321.34     64.66 o
   7   5  10      369.09      463.94     60.26 o
   8   5  10      941.07     1014.81     74.68 o
   9   5  10     1665.45     1535.12     82.78 o
  10   5  10     1445.68     1420.82     90.41 o
  11   5  10      461.66      277.96     82.55 o
  12   5  10     1662.04     1760.93    147.12 o
 -13   6  10       14.75       78.02     87.10 o
 -12   6  10        4.18       41.05     68.39 o
 -11   6  10        5.39      -29.13     60.61 o
 -10   6  10     4150.19     3768.26    114.33 o
  -9   6  10      496.20      408.19     50.37 o
  -8   6  10      522.69      665.62     51.61 o
  -7   6  10       26.85      -36.20     36.20 o
  -6   6  10      423.26      392.75     35.95 o
  -5   6  10      178.28      230.59     26.42 o
  -4   6  10     7796.25     7060.96     77.52 o
  -3   6  10    16109.12    15240.78    121.16 o
  -2   6  10     1629.20     1487.22     28.73 o
  -1   6  10     2352.21     2346.27     32.95 o
   0   6  10     2857.70     2819.42     39.31 o
   1   6  10     2991.44     2996.22     41.98 o
   2   6  10     6160.63     6443.94     72.91 o
   3   6  10     2046.48     1753.81     43.56 o
   4   6  10       38.03       66.63     29.06 o
   5   6  10    15594.15    15930.45    187.97 o
   6   6  10      493.58      549.24     45.87 o
   7   6  10      488.99      452.50     60.76 o
   8   6  10     4320.47     4367.72    114.47 o
   9   6  10     3583.79     3503.18    111.34 o
  10   6  10       20.78       18.81     84.92 o
  11   6  10      134.36       83.99     76.93 o
  12   6  10      229.41      250.84     90.07 o
 -13   7  10      138.52       -9.75     81.49 o
 -12   7  10      544.99      457.27     75.39 o
 -11   7  10        0.46        0.29     56.50 o
 -10   7  10     1900.18     2015.35    141.82 o
  -9   7  10       22.51       32.15     51.03 o
  -8   7  10     5761.00     5182.26    106.78 o
  -7   7  10     2207.39     2189.07     55.84 o
  -6   7  10     1082.45     1232.51     41.21 o
  -5   7  10      781.30      742.60     34.34 o
  -4   7  10      415.43      576.54     29.37 o
  -3   7  10      255.59      210.16     21.95 o
  -2   7  10     4793.97     4451.74     51.37 o
  -1   7  10        3.54        1.73     11.54 o
   0   7  10     1281.32     1410.78     28.35 o
   1   7  10     6461.73     6740.12     63.17 o
   2   7  10      429.13      438.08     25.99 o
   3   7  10      141.69      245.18     25.64 o
   4   7  10      382.83      280.54     34.33 o
   5   7  10       90.39      129.67     35.50 o
   6   7  10      758.93      745.86     48.26 o
   7   7  10      414.92      351.06     52.80 o
   8   7  10      271.20      321.86     58.41 o
   9   7  10     2743.24     2804.10    163.26 o
  10   7  10        3.30      -25.83     67.92 o
  11   7  10     1813.92     1929.00    115.14 o
  12   7  10       13.62      -64.03     94.56 o
 -13   8  10      160.75      -46.36     97.55 o
 -12   8  10       31.21        4.60     64.51 o
 -11   8  10        3.56       20.84     63.38 o
 -10   8  10      102.13      120.87     58.89 o
  -9   8  10      503.73      648.97     63.68 o
  -8   8  10     5633.99     5287.19    109.25 o
  -7   8  10     1559.17     1651.16     55.98 o
  -6   8  10     1981.10     1992.75     48.85 o
  -5   8  10     3746.89     3450.90     60.02 o
  -4   8  10     1081.67     1018.12     34.96 o
  -3   8  10     4217.95     3957.26     55.67 o
  -2   8  10      167.36      164.36     19.89 o
  -1   8  10      105.45      198.54     14.84 o
   0   8  10       22.89       24.69     14.91 o
   1   8  10     4740.06     4868.96     48.40 o
   2   8  10     1256.88     1106.11     28.69 o
   3   8  10     3567.33     3305.62     61.16 o
   4   8  10        2.56       54.74     26.20 o
   5   8  10     6970.28     6622.20     98.73 o
   6   8  10     4013.02     4245.21    126.62 o
   7   8  10       76.28       43.67     45.99 o
   8   8  10       25.97      128.80     61.70 o
   9   8  10      551.11      567.60     77.54 o
  10   8  10       29.21       27.48     72.65 o
  11   8  10     1296.15     1508.18    129.47 o
  12   8  10      195.16       62.70    131.67 o
 -12   9  10      470.33      423.28    105.43 o
 -11   9  10       33.30       66.20     61.68 o
 -10   9  10        3.73      -46.85     56.17 o
  -9   9  10      486.10      316.29     58.24 o
  -8   9  10       54.81      -19.43     50.81 o
  -7   9  10      553.12      479.53     44.65 o
  -6   9  10     4408.92     4164.52     68.77 o
  -5   9  10      869.30      850.57     37.56 o
  -4   9  10       16.67      -23.85     23.85 o
  -3   9  10     6838.78     6766.09     74.26 o
  -2   9  10      568.53      626.47     23.26 o
  -1   9  10     2052.59     1943.79     29.14 o
   0   9  10     1459.72     1702.43     31.38 o
   1   9  10     2056.52     1909.19     40.34 o
   2   9  10     1145.83     1065.37     23.66 o
   3   9  10      199.48      128.74     25.97 o
   4   9  10     5147.85     5334.31     93.60 o
   5   9  10       12.32       12.84     30.62 o
   6   9  10      336.45      283.69     48.09 o
   7   9  10      186.57      147.86     57.52 o
   8   9  10     1878.68     1872.23     94.68 o
   9   9  10        6.52      -29.58     66.68 o
  10   9  10      181.57      120.79     74.06 o
  11   9  10        2.44       18.74     78.97 o
 -12  10  10      421.65      448.85    108.52 o
 -11  10  10     4638.99     4711.74    186.51 o
 -10  10  10       19.25      -17.30     62.15 o
  -9  10  10      400.48      545.01     63.51 o
  -8  10  10      800.52      771.18     58.08 o
  -7  10  10     2942.24     3118.56    100.83 o
  -6  10  10      531.76      533.36     44.95 o
  -5  10  10     1603.56     1598.21     46.39 o
  -4  10  10      164.59      161.52     28.89 o
  -3  10  10      930.76      931.46     41.98 o
  -2  10  10      846.94     1016.99     32.57 o
  -1  10  10     1002.80     1196.20     34.37 o
   0  10  10     1324.49     1221.38     55.09 o
   1  10  10      263.29      248.34     42.63 o
   2  10  10     1412.31     1291.32     29.30 o
   3  10  10      720.34      733.26     30.77 o
   4  10  10     2183.52     2207.20     50.95 o
   5  10  10     1495.78     1670.82     72.75 o
   6  10  10      803.39      769.20     65.72 o
   7  10  10      468.94      453.10     65.35 o
   8  10  10     1334.93     1365.57     88.74 o
   9  10  10       50.04       14.43     66.35 o
  10  10  10     1627.15     1830.13    108.91 o
  11  10  10      545.72      482.47     91.93 o
 -12  11  10     1197.55     1065.43    122.60 o
 -11  11  10     1553.48     1460.50    129.29 o
 -10  11  10      133.11      121.81     84.60 o
  -9  11  10     1687.97     1690.03     91.46 o
  -8  11  10      722.79      727.83     62.75 o
  -7  11  10     2464.16     2440.15     71.53 o
  -6  11  10       29.69       24.91     36.74 o
  -5  11  10      434.30      507.95     39.67 o
  -4  11  10      378.53      407.70     33.50 o
  -3  11  10      381.18      374.15     30.84 o
  -2  11  10      844.75      802.31     25.64 o
  -1  11  10      646.61      543.94     20.08 o
   0  11  10      209.05      190.77     43.98 o
   1  11  10      790.71      723.87     52.49 o
   2  11  10      342.29      496.53     54.64 o
   3  11  10     3878.37     4151.83     50.02 o
   4  11  10    11519.19    11851.00    143.73 o
   5  11  10      815.05      878.96     67.95 o
   6  11  10      220.27      216.51     50.02 o
   7  11  10       23.91       10.94     55.60 o
   8  11  10       27.10      -11.56     59.85 o
   9  11  10      276.52      224.97     71.85 o
  10  11  10     1772.62     1887.64    134.02 o
  11  11  10       62.88      -93.72    141.08 o
 -11  12  10      535.14      637.13    108.83 o
 -10  12  10        1.70      128.01     91.17 o
  -9  12  10       29.52      -80.46     80.46 o
  -8  12  10      112.32       97.77     54.58 o
  -7  12  10      105.21      108.98     42.89 o
  -6  12  10     1628.15     1664.70     64.31 o
  -5  12  10      619.28      619.03     44.27 o
  -4  12  10     5562.86     5608.96    121.95 o
  -3  12  10       81.64       93.44     25.33 o
  -2  12  10     1040.35     1057.29     37.02 o
  -1  12  10      144.41       71.82     39.89 o
   0  12  10      342.08      291.27     48.09 o
   1  12  10     9308.53     9211.20    135.37 o
   2  12  10        5.81       52.33     48.30 o
   3  12  10     2042.59     1970.28     35.43 o
   4  12  10     8477.53     8656.25    120.41 o
   5  12  10     5071.23     5054.99    115.03 o
   6  12  10      521.55      496.06     57.07 o
   7  12  10      229.06      196.79     63.92 o
   8  12  10       91.18      174.72     85.87 o
   9  12  10       35.55      149.14     71.28 o
  10  12  10      323.63      352.46     82.78 o
 -11  13  10      102.15       33.20     98.72 o
 -10  13  10       47.25      -50.32     83.05 o
  -9  13  10       19.52      -31.76     76.34 o
  -8  13  10      762.79      747.94     80.84 o
  -7  13  10       51.43       41.19     47.76 o
  -6  13  10      978.85     1043.29     57.51 o
  -5  13  10    18816.30    18358.05    209.75 o
  -4  13  10    10557.40    10396.75    148.74 o
  -3  13  10     1762.12     1686.27     48.08 o
  -2  13  10     9436.72     9621.66    147.56 o
  -1  13  10        2.32      -24.13     44.28 o
   0  13  10      424.76      536.40     51.81 o
   1  13  10     4135.54     4357.98     97.86 o
   2  13  10      866.79      998.21     64.58 o
   3  13  10     2353.11     2363.35     88.36 o
   4  13  10     2843.74     2709.88     73.57 o
   5  13  10        2.65       17.53     46.21 o
   6  13  10     2158.73     2085.10     87.20 o
   7  13  10      484.30      387.56     63.36 o
   8  13  10      346.29      465.94     66.01 o
   9  13  10       31.25      -64.22     64.22 o
  10  13  10     2693.72     2728.90    133.85 o
 -11  14  10        2.55      -95.24     95.24 o
 -10  14  10      285.92      257.94     93.83 o
  -9  14  10        3.76      -76.50     76.50 o
  -8  14  10       16.49       90.08     65.12 o
  -7  14  10     1288.36     1411.56     97.71 o
  -6  14  10     1808.35     1754.18     78.80 o
  -5  14  10     4074.31     4106.71     89.29 o
  -4  14  10      750.06      770.10     49.97 o
  -3  14  10        6.76      -32.31     32.31 o
  -2  14  10        6.02       -9.71     26.74 o
  -1  14  10     1803.55     1841.41     76.25 o
   0  14  10     5339.12     5499.59    106.25 o
   1  14  10        1.03        5.05     40.80 o
   2  14  10       26.50       28.57     40.56 o
   3  14  10      743.63      699.96     62.25 o
   4  14  10     1045.92     1193.71     40.75 o
   5  14  10      450.25      435.56     65.18 o
   6  14  10     1858.35     1898.28     84.79 o
   7  14  10     1785.65     1663.39     84.67 o
   8  14  10      320.11      215.05     64.58 o
   9  14  10      220.96      151.51     76.52 o
 -10  15  10      706.18      730.36    109.16 o
  -9  15  10        3.70      -17.04     80.61 o
  -8  15  10     2476.53     2455.93    114.96 o
  -7  15  10      868.37      836.39     78.45 o
  -6  15  10      115.70      215.51     56.06 o
  -5  15  10    14542.29    14471.41    210.73 o
  -4  15  10      594.56      583.02     55.96 o
  -3  15  10     2485.34     2601.92     89.14 o
  -2  15  10      107.58      121.01     45.78 o
  -1  15  10      765.42      838.04     59.34 o
   0  15  10      424.93      339.89     46.18 o
   1  15  10     3283.75     3200.82     86.35 o
   2  15  10     1118.34     1070.30     59.39 o
   3  15  10       19.85       21.41     48.29 o
   4  15  10     4430.81     4534.10    122.28 o
   5  15  10      369.29      306.13     70.14 o
   6  15  10        8.31      -37.20     48.75 o
   7  15  10      686.39      646.61     73.07 o
   8  15  10     1248.35     1155.65    107.60 o
   9  15  10      131.83     -100.18    100.18 o
  -9  16  10      281.05      304.06     94.65 o
  -8  16  10      171.08      168.80     83.14 o
  -7  16  10        5.19      -36.34     60.48 o
  -6  16  10     2882.44     2641.04     94.67 o
  -5  16  10      554.36      639.15     95.20 o
  -4  16  10     2655.48     2569.50    123.81 o
  -3  16  10      105.62       86.62     24.92 o
  -2  16  10      775.69      948.22    103.97 o
  -1  16  10     1721.81     1405.46     89.32 o
   0  16  10     4082.08     4075.02    118.29 o
   1  16  10       12.73       23.95     55.74 o
   2  16  10        2.17      -52.05     54.18 o
   3  16  10      362.95      390.26     70.90 o
   4  16  10        2.35      -60.46     83.70 o
   5  16  10      517.80      524.97     80.15 o
   6  16  10     4094.26     4168.74    171.05 o
   7  16  10      213.74      203.54     92.50 o
   8  16  10      620.87      519.30    108.98 o
  -9  17  10      500.30      325.20     97.49 o
  -8  17  10       63.98       29.63    145.64 o
  -7  17  10      973.09      934.15     93.67 o
  -6  17  10       96.30       42.76     55.07 o
  -5  17  10     7672.12     7987.51    150.52 o
  -4  17  10     1827.37     1939.32    108.71 o
  -3  17  10     2285.54     2237.40    113.96 o
  -2  17  10     2024.91     2356.49    116.34 o
  -1  17  10     1014.80     1158.48    104.34 o
   0  17  10      368.25      398.70     76.54 o
   1  17  10     2486.25     2612.05    105.45 o
   2  17  10      966.05     1067.26     81.14 o
   3  17  10        2.49       -0.68     71.71 o
   4  17  10      438.01      304.17     78.60 o
   5  17  10      208.84      190.22     78.20 o
   6  17  10      495.08      463.52     88.37 o
   7  17  10       64.61      -68.17     84.75 o
   8  17  10     2483.35     2495.86    163.28 o
  -8  18  10     1762.72     1818.07    125.29 o
  -7  18  10      472.40      451.63     92.78 o
  -6  18  10     1392.76     1288.14     90.06 o
  -5  18  10        4.68       16.74     68.32 o
  -4  18  10      400.02      474.64     80.87 o
  -3  18  10      134.75      171.27     71.81 o
  -2  18  10      155.65      210.44     73.05 o
  -1  18  10      587.40      529.26     67.32 o
   0  18  10     2302.73     2179.88    142.85 o
   1  18  10      471.09      405.38     65.93 o
   2  18  10       15.66       -2.48     57.52 o
   3  18  10      726.90      671.31     79.01 o
   4  18  10       27.94      -32.78     70.88 o
   5  18  10      221.65      349.74     81.46 o
   6  18  10     2725.03     2979.94    141.83 o
   7  18  10       38.83      -82.71     82.71 o
  -7  19  10      480.73      425.29    115.08 o
  -6  19  10       24.00        3.77     94.14 o
  -5  19  10       96.08       34.48     69.31 o
  -4  19  10      972.13     1019.11     96.35 o
  -3  19  10     1026.52      968.82    107.10 o
  -2  19  10      254.12      208.44     70.52 o
  -1  19  10       24.92       59.70     66.45 o
   0  19  10      332.81      359.55     62.46 o
   1  19  10      494.84      428.43     68.33 o
   2  19  10      820.56     1037.67     99.01 o
   3  19  10      143.24      138.74     67.66 o
   4  19  10     1044.80     1064.72     95.38 o
   5  19  10     1606.30     1733.50    118.68 o
   6  19  10      105.12       23.68     87.94 o
  -6  20  10      814.64     1134.63    158.17 o
  -5  20  10     1026.49     1103.85    226.01 o
  -4  20  10        1.89       98.88     77.08 o
  -3  20  10      508.88      587.01     84.09 o
  -2  20  10       41.63      -65.57     65.57 o
  -1  20  10      292.48      375.15     65.80 o
   0  20  10      609.85      677.92     75.43 o
   1  20  10       48.10       50.19     60.60 o
   2  20  10        3.64        8.41     59.31 o
   3  20  10      347.32      513.17     78.37 o
   4  20  10      341.49      299.82     77.02 o
   5  20  10      741.41      694.57     97.99 o
  -4  21  10      107.96      117.42    157.07 o
  -3  21  10       97.36       51.33     74.95 o
  -2  21  10      334.88      444.94     96.09 o
  -1  21  10       73.00      181.71     64.08 o
   0  21  10      278.44      357.10     72.69 o
   1  21  10      240.36      292.36     69.29 o
   2  21  10     1709.23     1746.93    102.58 o
   3  21  10      129.60      220.31     71.97 o
  -2  22  10     2202.51     2502.20    143.58 o
  -1  22  10       18.22      -30.80     61.03 o
   0  22  10       55.18      119.06     64.51 o
   1  22  10     1673.82     1729.96    104.95 o
 -14   1  11      999.89     1379.11    156.70 o
 -13   1  11     1618.89     1697.12    109.65 o
 -12   1  11        7.00      -64.80     64.80 o
 -11   1  11      854.11      995.75     67.96 o
 -10   1  11        2.32       60.03     58.50 o
  -9   1  11       80.69       36.83     44.08 o
  -8   1  11      141.49       36.26     40.32 o
  -7   1  11     1341.19     1376.27     51.80 o
  -6   1  11    10862.60    10721.84    113.54 o
  -5   1  11     1450.24     1641.62     40.74 o
  -4   1  11      159.33      202.16     13.93 o
  -3   1  11        0.59       18.76     14.88 o
  -2   1  11     3092.16     3017.82     35.49 o
  -1   1  11    15682.82    15307.09     92.20 o
   0   1  11        7.13       -2.26     12.17 o
   1   1  11      447.75      419.83     19.20 o
   2   1  11       81.02      137.04     21.02 o
   3   1  11        4.88        3.35     19.62 o
   4   1  11     2548.36     2715.69     54.02 o
   5   1  11       49.88       65.71     33.08 o
   6   1  11     8281.37     8398.82    129.09 o
   7   1  11     7288.05     7379.84    163.72 o
   8   1  11      368.30      318.83     57.93 o
   9   1  11      107.45      208.96     59.54 o
  10   1  11     1193.48     1020.82     78.83 o
  11   1  11       57.51       43.94    105.95 o
  12   1  11        0.24     -151.18    151.18 o
 -13   2  11      201.29      393.09     87.58 o
 -12   2  11       19.81       81.51     63.58 o
 -11   2  11     1552.70     1817.53     82.39 o
 -10   2  11      690.41      878.21     58.27 o
  -9   2  11     5571.13     5367.58    100.91 o
  -8   2  11     3813.35     4134.44     88.08 o
  -7   2  11     2735.24     2616.71     64.04 o
  -6   2  11     2979.71     3016.25     59.04 o
  -5   2  11       38.53       -3.01     22.44 o
  -4   2  11     4513.46     4609.96     57.35 o
  -3   2  11       45.16       34.77     19.36 o
  -2   2  11       58.54      133.76     14.76 o
  -1   2  11    10191.60    11514.56     74.83 o
   0   2  11     5779.23     5605.38     49.50 o
   1   2  11        1.33       30.30     16.15 o
   2   2  11     6978.11     7114.48     78.57 o
   3   2  11    13983.68    13335.74    121.81 o
   4   2  11     5270.97     5057.83     74.04 o
   5   2  11     2336.30     2400.96     63.10 o
   6   2  11      841.48      926.36     58.85 o
   7   2  11        3.39       48.05     50.38 o
   8   2  11      138.17       33.39     51.40 o
   9   2  11     4783.87     4698.10    148.86 o
  10   2  11     1709.87     1527.74     91.36 o
  11   2  11      583.85      710.57     94.83 o
  12   2  11        1.02      -48.12    109.29 o
 -13   3  11     1676.74     1653.26    132.60 o
 -12   3  11      163.77      292.30     68.13 o
 -11   3  11      717.90      698.50     69.87 o
 -10   3  11      133.73      151.44     52.69 o
  -9   3  11      357.41      361.67     47.24 o
  -8   3  11       45.85       25.01     41.06 o
  -7   3  11       64.17       22.65     31.44 o
  -6   3  11     4723.14     5014.65     86.76 o
  -5   3  11     3432.32     3508.13     63.06 o
  -4   3  11        3.37       -3.17     16.20 o
  -3   3  11    14921.56    15866.84    126.75 o
  -2   3  11       62.31      145.78     17.78 o
  -1   3  11      655.18      586.12     17.87 o
   0   3  11     3867.13     3703.76     38.76 o
   1   3  11     3046.06     3458.23     43.31 o
   2   3  11      914.47      920.09     32.12 o
   3   3  11     8220.44     7874.32     83.10 o
   4   3  11      728.38      787.64     34.98 o
   5   3  11     2962.54     3071.50     64.94 o
   6   3  11     2213.71     1940.66     82.34 o
   7   3  11     2689.22     2907.28     95.09 o
   8   3  11     1918.88     1897.11     83.40 o
   9   3  11      870.55     1139.06     78.60 o
  10   3  11       19.99      -28.63     58.10 o
  11   3  11       22.08      -21.02     82.65 o
  12   3  11     1171.24     1209.64    119.80 o
 -13   4  11     2483.24     2864.11    124.05 o
 -12   4  11      112.47      151.11     66.10 o
 -11   4  11      166.36       50.59     70.48 o
 -10   4  11      696.53      814.07     62.48 o
  -9   4  11        5.60       60.08     41.12 o
  -8   4  11      387.53      305.94     38.66 o
  -7   4  11      465.65      465.94     33.75 o
  -6   4  11     2571.50     2280.38     60.67 o
  -5   4  11     1492.30     1293.03     40.65 o
  -4   4  11     9816.64     9148.45     90.25 o
  -3   4  11    21364.85    21488.37    160.13 o
  -2   4  11     3369.97     3501.70     43.93 o
  -1   4  11     2929.56     3067.15     35.09 o
   0   4  11    10000.56     9776.59     77.53 o
   1   4  11     3585.83     4152.00     49.41 o
   2   4  11     2342.28     2520.13     47.98 o
   3   4  11       56.74      101.98     24.24 o
   4   4  11      507.12      506.44     32.33 o
   5   4  11     1326.49     1509.95     53.32 o
   6   4  11       27.75      -24.58     45.20 o
   7   4  11     1551.48     1510.65     73.28 o
   8   4  11     7718.91     7626.68    146.15 o
   9   4  11      155.96      116.21     58.35 o
  10   4  11     2441.28     2363.46    102.21 o
  11   4  11        1.74      -49.37     70.26 o
  12   4  11      216.72      231.34    159.25 o
 -13   5  11      205.20      261.63     81.61 o
 -12   5  11     1346.73     1563.82    105.29 o
 -11   5  11     1287.75     1177.13     75.59 o
 -10   5  11     2604.94     2749.52     98.36 o
  -9   5  11    10381.97    10665.76    142.65 o
  -8   5  11      623.19      671.54     47.23 o
  -7   5  11     1871.64     1734.98     54.58 o
  -6   5  11      173.06      134.85     25.71 o
  -5   5  11     5043.02     5157.48     72.72 o
  -4   5  11     1057.03     1153.88     33.94 o
  -3   5  11       30.42       29.00     16.98 o
  -2   5  11        5.91        1.85     15.71 o
  -1   5  11    15601.58    16182.36    115.70 o
   0   5  11     3160.97     3006.94     39.13 o
   1   5  11      773.34      814.96     24.92 o
   2   5  11    22281.35    21256.94    184.26 o
   3   5  11     5087.26     4573.58     68.20 o
   4   5  11      664.82      594.90     35.61 o
   5   5  11     3244.80     3169.32     71.97 o
   6   5  11      847.53      766.87     54.60 o
   7   5  11     1651.06     1631.07     77.39 o
   8   5  11      408.86      428.31     59.06 o
   9   5  11      319.41      227.86     57.58 o
  10   5  11     3022.82     3025.26    166.72 o
  11   5  11      219.36      218.40     86.06 o
  12   5  11       53.42      -64.19    113.38 o
 -13   6  11       46.51      -15.22     77.66 o
 -12   6  11     2884.03     2908.98    114.53 o
 -11   6  11      514.21      526.58     70.12 o
 -10   6  11      729.80      723.97     70.68 o
  -9   6  11      233.95      213.44     51.02 o
  -8   6  11     1343.91     1382.63     62.86 o
  -7   6  11       18.47       16.40     34.50 o
  -6   6  11        6.34       37.61     27.38 o
  -5   6  11      622.85      628.57     31.44 o
  -4   6  11      472.64      363.10     21.58 o
  -3   6  11     5033.00     5012.12     58.57 o
  -2   6  11     3640.90     3982.74     47.54 o
  -1   6  11      218.32      216.92     15.92 o
   0   6  11    27728.91    27427.76    220.84 o
   1   6  11     1189.83     1193.03     33.41 o
   2   6  11     6577.00     7023.97     94.68 o
   3   6  11      884.03      770.47     33.45 o
   4   6  11     2223.35     2392.14     56.97 o
   5   6  11     1823.08     1886.97     62.12 o
   6   6  11        2.96       10.94     40.56 o
   7   6  11     2063.14     1997.92     80.79 o
   8   6  11      429.40      296.34     56.96 o
   9   6  11      515.34      505.67     72.77 o
  10   6  11     1167.26     1348.80     97.16 o
  11   6  11       37.13       34.91     76.85 o
  12   6  11      408.73      298.05    131.98 o
 -13   7  11      484.88      571.54     89.59 o
 -12   7  11      202.57      210.69     64.99 o
 -11   7  11     1084.05     1236.60     84.59 o
 -10   7  11     1871.06     1880.29     89.06 o
  -9   7  11      448.45      435.85     56.99 o
  -8   7  11     1640.38     1740.12     67.36 o
  -7   7  11       80.92       89.95     37.25 o
  -6   7  11     7156.89     7037.14     93.32 o
  -5   7  11      200.99      210.35     28.77 o
  -4   7  11     7835.49     7685.49     82.32 o
  -3   7  11      803.07      703.33     27.64 o
  -2   7  11      812.07      934.47     32.36 o
  -1   7  11     8232.13     8134.94     76.70 o
   0   7  11       72.55       94.55     13.73 o
   1   7  11     2626.00     2658.59     40.10 o
   2   7  11     3748.59     3935.11     62.68 o
   3   7  11     2457.60     2593.06     51.87 o
   4   7  11      348.51      292.31     36.00 o
   5   7  11     4358.58     4405.03    109.02 o
   6   7  11      523.85      537.62     54.25 o
   7   7  11      348.38      407.63     54.73 o
   8   7  11     9478.60     9418.87    186.79 o
   9   7  11     3695.09     3889.27    162.62 o
  10   7  11      155.57       66.11     65.18 o
  11   7  11     2150.44     2196.78    124.10 o
  12   7  11      299.30      328.63    104.58 o
 -13   8  11       20.40       -3.83    109.88 o
 -12   8  11        6.76      -50.81     64.12 o
 -11   8  11      867.01      853.29     89.11 o
 -10   8  11       27.16       -5.09     57.19 o
  -9   8  11     5675.70     5776.04    128.91 o
  -8   8  11      251.99      308.71     49.11 o
  -7   8  11      241.85      277.38     45.98 o
  -6   8  11     1782.59     1921.38     51.97 o
  -5   8  11      454.03      441.88     36.33 o
  -4   8  11       76.94       86.04     25.67 o
  -3   8  11     1879.78     1576.07     42.49 o
  -2   8  11      549.85      468.53     25.25 o
  -1   8  11     5194.90     5121.81     55.56 o
   0   8  11     5467.54     5797.42     57.96 o
   1   8  11    11723.48    11822.10     98.50 o
   2   8  11     1910.52     1927.92     37.36 o
   3   8  11     6516.28     5903.42     94.64 o
   4   8  11    15448.78    14949.36    164.91 o
   5   8  11      356.62      482.15     38.79 o
   6   8  11      487.32      496.11     53.81 o
   7   8  11       58.45       43.20     56.77 o
   8   8  11     1194.47     1334.93    125.28 o
   9   8  11     1739.51     1771.44     99.67 o
  10   8  11     1150.27     1099.18     98.05 o
  11   8  11     2140.81     1933.60    161.20 o
 -12   9  11      257.00       95.92     88.05 o
 -11   9  11      546.62      543.49     75.72 o
 -10   9  11     1413.07     1606.27     86.98 o
  -9   9  11       67.59      101.16     54.50 o
  -8   9  11       49.75       14.94     44.05 o
  -7   9  11     3808.69     3696.81    117.07 o
  -6   9  11     1051.15     1079.56     46.81 o
  -5   9  11     4192.33     4323.10     71.81 o
  -4   9  11      475.31      518.33     31.35 o
  -3   9  11      102.51      136.06     24.39 o
  -2   9  11     5520.44     5401.23     66.92 o
  -1   9  11       11.05        2.43     14.90 o
   0   9  11     1796.88     1441.94     28.16 o
   1   9  11     6045.22     6128.68     61.12 o
   2   9  11      459.20      367.83     20.41 o
   3   9  11     1426.08     1338.76     34.79 o
   4   9  11       39.68       35.11     30.97 o
   5   9  11    13494.35    13890.74    164.35 o
   6   9  11      921.57      892.21     68.77 o
   7   9  11     1476.17     1294.30     78.65 o
   8   9  11      743.59      621.66     72.80 o
   9   9  11     1801.25     1603.87    107.19 o
  10   9  11        3.54      -38.00     66.51 o
  11   9  11        3.46      -36.17     99.15 o
 -12  10  11     4784.42     4649.89    203.20 o
 -11  10  11      508.14      399.66     87.12 o
 -10  10  11        1.58      110.26     65.63 o
  -9  10  11      388.65      343.82     60.99 o
  -8  10  11     3714.15     3390.22    117.35 o
  -7  10  11       12.62       -7.83     42.49 o
  -6  10  11     1493.77     1483.74     61.36 o
  -5  10  11     2835.24     2723.18     60.54 o
  -4  10  11      108.51      121.41     28.44 o
  -3  10  11        6.63       -4.69     18.15 o
  -2  10  11     3387.75     3441.04     50.07 o
  -1  10  11     4125.28     4159.26     52.74 o
   0  10  11      863.83      720.29     33.31 o
   1  10  11     8257.59     8295.99     82.20 o
   2  10  11       31.94       65.88     18.03 o
   3  10  11       10.52       30.12     19.77 o
   4  10  11    10136.28    10520.69    119.15 o
   5  10  11    11551.44    11622.38    176.25 o
   6  10  11      570.35      570.01     56.54 o
   7  10  11     1612.59     1667.91     88.80 o
   8  10  11      388.01      349.40     68.12 o
   9  10  11      741.52      737.86    117.61 o
  10  10  11      413.07      317.70     84.92 o
  11  10  11       18.41       23.30    142.57 o
 -12  11  11        8.89      -16.22     97.63 o
 -11  11  11      141.46       70.49     95.13 o
 -10  11  11     1468.58     1563.50    108.81 o
  -9  11  11     1712.95     1721.53     95.02 o
  -8  11  11     2721.15     2618.58     94.66 o
  -7  11  11      443.54      489.69     44.54 o
  -6  11  11     1170.28     1151.34     69.09 o
  -5  11  11     1482.65     1623.70     72.65 o
  -4  11  11      358.50      425.09     34.52 o
  -3  11  11      193.07      171.32     38.06 o
  -2  11  11     2222.32     2113.40     49.49 o
  -1  11  11     1555.95     1542.09     35.83 o
   0  11  11      101.42       80.59     41.97 o
   1  11  11      257.59      141.59     44.20 o
   2  11  11     3750.54     3825.72     46.71 o
   3  11  11    10721.93    10880.74    112.07 o
   4  11  11     9481.97     9255.89    127.40 o
   5  11  11      343.07      419.64     50.06 o
   6  11  11     1911.13     2015.83     80.66 o
   7  11  11     2701.77     2854.00    107.88 o
   8  11  11       96.69       56.09     59.20 o
   9  11  11     2025.60     2049.72    108.16 o
  10  11  11     1327.75     1304.36    101.56 o
  11  11  11       43.46      265.66    212.02 o
 -11  12  11      882.01     1026.45    140.35 o
 -10  12  11        4.11       55.62    149.49 o
  -9  12  11      654.60      670.45    120.91 o
  -8  12  11      656.69      586.54     64.61 o
  -7  12  11      389.13      460.34     63.14 o
  -6  12  11      303.54      322.73     47.50 o
  -5  12  11     4095.37     4012.71     92.88 o
  -4  12  11       23.07       -6.62     34.61 o
  -3  12  11      159.68      147.64     26.05 o
  -2  12  11     7167.57     6566.39     83.48 o
  -1  12  11       81.75       73.65     47.09 o
   0  12  11       16.87       18.14     43.56 o
   1  12  11     1268.72     1198.78     81.47 o
   2  12  11     1870.64     2044.57     83.56 o
   3  12  11      184.84      204.29     18.63 o
   4  12  11      198.82       82.61     40.13 o
   5  12  11     1153.39     1211.15     77.87 o
   6  12  11       44.57       22.17     67.53 o
   7  12  11      860.54      835.82     78.16 o
   8  12  11       10.87       17.17     60.99 o
   9  12  11      402.04      336.40     74.38 o
  10  12  11     1230.23     1312.07    112.73 o
 -11  13  11       27.32      -86.59     86.59 o
 -10  13  11     3019.35     3092.10    157.94 o
  -9  13  11      302.90      310.22     88.32 o
  -8  13  11     1469.95     1396.89     95.98 o
  -7  13  11     3770.01     3875.36     98.78 o
  -6  13  11     1325.37     1344.16     67.39 o
  -5  13  11     1782.00     1907.97    107.10 o
  -4  13  11     2654.62     2909.57     80.72 o
  -3  13  11     1138.93     1248.70     48.15 o
  -2  13  11     1671.00     1554.23     43.91 o
  -1  13  11     2399.08     2404.73     80.03 o
   0  13  11     2068.15     2182.70     77.70 o
   1  13  11      319.05      368.91     47.25 o
   2  13  11      114.35      135.15     48.22 o
   3  13  11     3918.55     4095.77    109.54 o
   4  13  11      313.62      292.07     37.32 o
   5  13  11       14.13      -26.74     40.26 o
   6  13  11     5166.54     5092.54    127.07 o
   7  13  11      466.45      418.41     77.03 o
   8  13  11      156.01      245.84     62.85 o
   9  13  11      168.91      189.77     68.38 o
  10  13  11      115.46      245.72    100.95 o
 -10  14  11        2.99      -83.53     83.53 o
  -9  14  11       51.00       74.24     82.67 o
  -8  14  11     1527.11     1589.96    100.84 o
  -7  14  11       66.12       96.28     84.73 o
  -6  14  11      292.29      351.62     63.52 o
  -5  14  11       90.66       43.04     42.96 o
  -4  14  11     2287.66     2247.47     72.66 o
  -3  14  11       99.03      100.81     35.80 o
  -2  14  11      486.01      563.53     71.25 o
  -1  14  11      323.85      349.61     48.91 o
   0  14  11     2093.54     1945.05     83.50 o
   1  14  11     6992.66     6750.91    120.05 o
   2  14  11     1277.05     1312.38     63.70 o
   3  14  11     2296.80     2103.11     87.19 o
   4  14  11     1010.88     1113.70     47.08 o
   5  14  11     1423.75     1517.10     65.54 o
   6  14  11     1026.20      966.99     66.72 o
   7  14  11      128.54       93.75     56.19 o
   8  14  11       23.33      -67.02     67.02 o
   9  14  11      233.46      114.83     78.39 o
 -10  15  11       40.87      -60.64     89.33 o
  -9  15  11      264.75       91.16     88.84 o
  -8  15  11      147.67      225.92     73.24 o
  -7  15  11     1013.92      867.90     83.10 o
  -6  15  11       91.81       -2.54     56.72 o
  -5  15  11      166.04      185.70     70.17 o
  -4  15  11     1212.49     1159.99     68.49 o
  -3  15  11        4.81      -32.59     32.59 o
  -2  15  11     2088.82     2133.90     84.24 o
  -1  15  11      100.04       84.45     43.28 o
   0  15  11       98.59      127.90     42.53 o
   1  15  11      295.86      405.50     48.09 o
   2  15  11      562.98      561.52     54.11 o
   3  15  11      241.88      313.21     54.83 o
   4  15  11     1386.99     1486.04     83.14 o
   5  15  11       37.10       53.25     60.13 o
   6  15  11     2221.37     2250.89    120.61 o
   7  15  11     1591.36     1439.66     87.59 o
   8  15  11       15.14       -8.73     67.61 o
   9  15  11       52.53       57.87     80.20 o
  -9  16  11      319.07      244.51     95.21 o
  -8  16  11      479.44      434.33    113.67 o
  -7  16  11        0.12      -62.74     62.74 o
  -6  16  11      686.88      644.47     70.52 o
  -5  16  11     1432.45     1593.21    109.25 o
  -4  16  11       36.87      -44.50     44.50 o
  -3  16  11      227.56      219.15     54.61 o
  -2  16  11       29.35      -11.91     68.23 o
  -1  16  11       38.88       21.25     68.38 o
   0  16  11      367.26      215.85     58.34 o
   1  16  11      847.06      953.64     73.74 o
   2  16  11       63.71       -5.78     57.88 o
   3  16  11     2444.82     2390.45    112.50 o
   4  16  11       83.24       30.64     67.33 o
   5  16  11        3.97      -75.40     75.40 o
   6  16  11      661.51      829.86    129.78 o
   7  16  11      704.45      793.19    181.40 o
   8  16  11       16.00     -110.16    119.55 o
  -9  17  11      659.23      658.43    106.41 o
  -8  17  11       70.54       19.90     69.10 o
  -7  17  11       86.07       -0.36     61.20 o
  -6  17  11     3265.28     3319.95    118.33 o
  -5  17  11      308.67      250.26     92.22 o
  -4  17  11       67.75       38.41     67.68 o
  -3  17  11       82.58       48.93     74.48 o
  -2  17  11       37.26       -2.34    103.30 o
  -1  17  11      160.17      222.84     66.79 o
   0  17  11      842.76      820.56     73.58 o
   1  17  11       49.79       71.01     58.43 o
   2  17  11       88.21      154.06     61.35 o
   3  17  11      478.83      550.52     72.97 o
   4  17  11       53.80       28.11     70.69 o
   5  17  11       69.23       90.02     73.88 o
   6  17  11      149.94      -78.10     78.10 o
   7  17  11      109.68      -17.96     93.04 o
  -8  18  11      209.16      -14.14     91.09 o
  -7  18  11       93.71       42.38     66.96 o
  -6  18  11      319.06      354.38     79.00 o
  -5  18  11     1006.00      989.55     70.12 o
  -4  18  11     5531.67     5088.82    163.13 o
  -3  18  11     1922.59     2017.81    161.86 o
  -2  18  11      156.25      337.88     77.04 o
  -1  18  11     1654.21     1679.29     89.22 o
   0  18  11      211.52      315.07     62.07 o
   1  18  11      250.04      270.66     65.88 o
   2  18  11       19.82       80.87     62.41 o
   3  18  11        0.20       33.94     61.41 o
   4  18  11      405.63      325.98     80.81 o
   5  18  11      100.98       19.90     87.67 o
   6  18  11       25.97      -76.88     82.67 o
   7  18  11        0.17     -118.71    118.71 o
  -7  19  11     1134.93     1058.66     90.14 o
  -6  19  11      419.44      320.49     88.61 o
  -5  19  11       20.06      -41.01     73.17 o
  -4  19  11        1.09       -2.30     72.31 o
  -3  19  11      160.50       94.56     89.58 o
  -2  19  11      525.60      573.31     73.89 o
  -1  19  11       12.02       60.25     58.83 o
   0  19  11      299.34      229.15     66.15 o
   1  19  11      255.44      195.80     64.74 o
   2  19  11        8.56      176.69     66.32 o
   3  19  11        1.60       89.58     66.49 o
   4  19  11       91.96       69.34     67.55 o
   5  19  11      156.10      213.88     88.14 o
   6  19  11      675.10      683.34    111.50 o
  -6  20  11      238.18      280.78     98.81 o
  -5  20  11      178.48      346.25     89.22 o
  -4  20  11      649.45      659.15     93.48 o
  -3  20  11        4.20       30.21     73.86 o
  -2  20  11       42.20      127.65     69.50 o
  -1  20  11     1109.03     1204.44     86.37 o
   0  20  11      253.21      336.03     86.99 o
   1  20  11     1107.65     1009.40     97.54 o
   2  20  11       11.22      -18.70     64.24 o
   3  20  11      475.52      466.64    103.26 o
   4  20  11       50.11       15.14     70.57 o
  -4  21  11        1.62      -64.37    147.85 o
  -3  21  11       12.40       17.48     72.46 o
  -2  21  11       31.63      -45.91     76.72 o
  -1  21  11      234.38      302.02     76.73 o
   0  21  11       88.76       81.82     63.72 o
   1  21  11     1601.40     1693.39     97.98 o
   2  21  11      154.82      214.38     73.04 o
   3  21  11      393.61      497.54     80.77 o
 -13   0  12      315.53      215.28    114.03 o
 -12   0  12     1002.90     1307.06    116.97 o
 -11   0  12     8561.05     8830.14    225.30 o
 -10   0  12     1879.79     1606.71     92.37 o
  -9   0  12     1673.65     1332.95     84.80 o
  -8   0  12     3443.55     3646.47    117.61 o
  -7   0  12      323.01      237.55     52.63 o
  -6   0  12     2801.97     2815.89     79.69 o
  -5   0  12    19525.20    20929.88    257.28 o
  -4   0  12     7867.29     7783.65    127.81 o
  -3   0  12     1262.93      776.73     33.62 o
  -2   0  12    11546.85    11206.12    119.81 o
  -1   0  12      178.06       94.61     20.73 o
   0   0  12      779.65      841.69     27.26 o
   1   0  12      639.56      294.40     30.53 o
   2   0  12     1932.19     2415.42     74.24 o
   3   0  12     1104.83     1028.30     45.69 o
   4   0  12     4735.16     4603.77    115.76 o
   5   0  12      866.94      664.99     65.97 o
   6   0  12     7541.74     7620.71    174.17 o
   7   0  12     6100.39     5896.45    188.65 o
   8   0  12      925.13      787.67    127.43 o
   9   0  12     1893.46     1824.97    135.61 o
  10   0  12     1704.63     1600.13    196.64 o
  11   0  12     5857.89     6118.02    237.37 o
  12   0  12        1.02        9.08    153.20 o
 -13   1  12       58.45      224.06     73.68 o
 -12   1  12      777.36      858.73     75.18 o
 -11   1  12       94.80      192.27     58.88 o
 -10   1  12    11526.87    11716.18    158.86 o
  -9   1  12      664.48      515.64     49.27 o
  -8   1  12      309.65      167.50     44.94 o
  -7   1  12     6903.93     6560.04     94.97 o
  -6   1  12     3483.84     3586.64     62.10 o
  -5   1  12       26.48       38.65     18.35 o
  -4   1  12     9984.00    10943.59     97.58 o
  -3   1  12    10257.14     9828.39     82.06 o
  -2   1  12      965.74      980.78     23.20 o
  -1   1  12     1757.00     1875.59     28.92 o
   0   1  12       21.65       84.33     14.63 o
   1   1  12       54.75      107.89     17.02 o
   2   1  12     1215.30     1512.48     37.45 o
   3   1  12    18397.79    19677.81    182.13 o
   4   1  12      203.42      154.85     30.78 o
   5   1  12      329.86      340.79     38.18 o
   6   1  12     1090.69     1234.70     59.43 o
   7   1  12      509.98      409.03     59.61 o
   8   1  12      563.59      577.33     60.30 o
   9   1  12     3520.23     3612.63    114.63 o
  10   1  12      469.78      546.97     69.19 o
  11   1  12      718.42      911.13    123.21 o
  12   1  12      243.09      167.35    106.62 o
 -13   2  12       92.76       53.80     93.40 o
 -12   2  12      711.71      630.82     76.84 o
 -11   2  12     4919.92     5062.88    145.30 o
 -10   2  12      265.14      291.32     53.17 o
  -9   2  12       47.53       44.33     39.52 o
  -8   2  12    22671.22    22094.90    230.29 o
  -7   2  12     2987.60     2800.64     78.69 o
  -6   2  12       42.56       89.81     26.40 o
  -5   2  12    18451.03    18907.27    165.59 o
  -4   2  12       15.47       29.43     18.93 o
  -3   2  12       67.63       88.93     20.38 o
  -2   2  12     1482.09     1269.34     26.77 o
  -1   2  12    18415.69    19146.87    128.05 o
   0   2  12     4554.24     4256.60     44.31 o
   1   2  12     8150.02    10167.81    102.19 o
   2   2  12     6830.93     6459.24     80.53 o
   3   2  12     1294.22     1126.22     44.96 o
   4   2  12     1684.12     1587.22     45.51 o
   5   2  12    14738.64    14684.67    170.72 o
   6   2  12     2534.36     2379.89     75.17 o
   7   2  12        6.85       12.41     58.42 o
   8   2  12      158.31      219.97     53.55 o
   9   2  12     2494.02     2630.51    100.60 o
  10   2  12     1311.46     1251.32     85.18 o
  11   2  12       44.71      -42.72     62.51 o
  12   2  12       88.34       98.96     93.69 o
 -13   3  12     2228.99     2107.21    106.50 o
 -12   3  12        2.04       10.07     68.18 o
 -11   3  12     2485.02     2348.57    106.71 o
 -10   3  12     3619.03     3681.18     99.91 o
  -9   3  12     2670.43     2670.36     76.18 o
  -8   3  12      987.02      964.15     52.63 o
  -7   3  12     2146.86     1897.25     55.43 o
  -6   3  12     1097.88      965.91     46.21 o
  -5   3  12     3985.27     4225.64     63.38 o
  -4   3  12     5198.24     5238.83     67.43 o
  -3   3  12     4635.25     4297.50     54.28 o
  -2   3  12     6653.25     6965.60     64.13 o
  -1   3  12     3042.18     3207.54     40.71 o
   0   3  12      299.77      327.92     19.32 o
   1   3  12      183.75      217.69     15.66 o
   2   3  12      748.50      711.54     30.37 o
   3   3  12    12466.17    12209.32    121.78 o
   4   3  12     2248.46     2062.60     75.24 o
   5   3  12      647.03      733.30     41.55 o
   6   3  12      197.86      203.36     43.51 o
   7   3  12      782.78      863.15     63.91 o
   8   3  12     1450.89     1503.83     79.81 o
   9   3  12     3627.17     3640.38    115.86 o
  10   3  12     2831.43     2880.78    108.29 o
  11   3  12     1485.09     1719.21    121.47 o
  12   3  12      144.99       92.79     97.71 o
 -13   4  12     3329.85     3540.84    134.51 o
 -12   4  12      165.46      156.90     65.56 o
 -11   4  12     1478.23     1369.31     81.93 o
 -10   4  12     1192.74     1215.10     68.85 o
  -9   4  12      863.07      854.17     55.85 o
  -8   4  12     4517.15     4566.81     85.92 o
  -7   4  12      107.53       47.65     40.40 o
  -6   4  12     3060.35     2775.28     61.91 o
  -5   4  12     5020.29     5052.43     73.78 o
  -4   4  12      154.09      218.77     22.67 o
  -3   4  12     6055.12     6658.93     67.89 o
  -2   4  12    11293.00    11749.62     96.57 o
  -1   4  12     6754.60     7169.93     65.33 o
   0   4  12      267.27      374.83     20.38 o
   1   4  12     2737.70     2633.87     40.87 o
   2   4  12    18128.54    19155.23    170.26 o
   3   4  12      648.97      524.19     29.81 o
   4   4  12       92.34      200.51     28.72 o
   5   4  12      227.29      303.66     37.82 o
   6   4  12     3332.63     3432.01    114.50 o
   7   4  12       60.11       62.29     50.33 o
   8   4  12      324.03      308.63     57.45 o
   9   4  12      942.17      910.82     73.32 o
  10   4  12      966.95     1140.49    136.31 o
  11   4  12      977.68      940.29    106.75 o
  12   4  12       53.16      -11.74     94.91 o
 -13   5  12       18.29       38.13     71.69 o
 -12   5  12     1337.44     1351.90     89.30 o
 -11   5  12      177.57      193.04     63.13 o
 -10   5  12      444.60      446.14     57.03 o
  -9   5  12     3685.93     3899.00     97.32 o
  -8   5  12      806.12      843.97     54.80 o
  -7   5  12     1508.19     1387.02     57.07 o
  -6   5  12      199.27      144.82     35.60 o
  -5   5  12      300.32      306.99     31.56 o
  -4   5  12     3530.34     3779.70     52.70 o
  -3   5  12       33.85        0.27     16.89 o
  -2   5  12      733.13      772.01     26.25 o
  -1   5  12     1865.37     1465.40     31.10 o
   0   5  12     7236.85     6431.25     65.27 o
   1   5  12      961.39      887.00     27.05 o
   2   5  12        4.83       -5.59     19.41 o
   3   5  12     1839.31     1746.49     46.36 o
   4   5  12     2826.90     3075.21     67.03 o
   5   5  12    10708.54    10550.17    134.53 o
   6   5  12       30.46       19.93     44.14 o
   7   5  12        1.80      -46.97     46.97 o
   8   5  12      188.89      124.44     54.91 o
   9   5  12      895.10      922.65     75.67 o
  10   5  12        1.34       -4.63     98.24 o
  11   5  12      195.64      100.05     94.39 o
  12   5  12      708.63      622.55    112.00 o
 -13   6  12       52.15       45.69     90.06 o
 -12   6  12     1386.31     1505.97     99.27 o
 -11   6  12       29.45       29.93     61.40 o
 -10   6  12      147.69       40.31     56.01 o
  -9   6  12     2514.46     2405.31     97.30 o
  -8   6  12      201.38      195.09     44.92 o
  -7   6  12    10995.23    11358.67    138.03 o
  -6   6  12      375.74      397.43     26.16 o
  -5   6  12       65.68       81.55     29.43 o
  -4   6  12     2408.24     2300.75     47.37 o
  -3   6  12        7.56       57.38     18.87 o
  -2   6  12      205.84      213.43     19.68 o
  -1   6  12        0.25      -14.31     16.85 o
   0   6  12      300.79      457.09     22.13 o
   1   6  12       82.99      142.97     19.43 o
   2   6  12     4474.85     4777.42     60.49 o
   3   6  12      578.85      800.06     35.02 o
   4   6  12     7497.11     7033.59     94.48 o
   5   6  12      202.95      178.23     38.66 o
   6   6  12     2375.62     2290.73    127.75 o
   7   6  12      376.74      352.37     54.02 o
   8   6  12     3322.57     3341.94    119.67 o
   9   6  12     1150.03     1190.03     88.04 o
  10   6  12     1074.36     1183.10    101.54 o
  11   6  12       43.47      -84.85     84.85 o
  12   6  12      320.70      248.71    119.97 o
 -13   7  12      255.36      352.90    108.78 o
 -12   7  12     2576.31     2575.36    114.29 o
 -11   7  12     1609.00     1720.35     93.00 o
 -10   7  12       85.11      106.44     58.23 o
  -9   7  12      110.62       -7.19     59.27 o
  -8   7  12      224.32      178.98     45.39 o
  -7   7  12      677.88      655.48     53.04 o
  -6   7  12     6690.59     6716.97     86.86 o
  -5   7  12     1989.55     1931.81     45.97 o
  -4   7  12      409.22      468.55     25.49 o
  -3   7  12     2135.12     1971.54     39.91 o
  -2   7  12        2.06      -11.99     18.10 o
  -1   7  12    12903.39    13240.37    127.88 o
   0   7  12       26.56        0.65      8.76 o
   1   7  12     1123.88     1223.11     33.81 o
   2   7  12     4238.48     4712.62     64.71 o
   3   7  12      491.93      586.33     33.10 o
   4   7  12     1151.34      986.81     42.11 o
   5   7  12     4440.70     4566.88     86.61 o
   6   7  12     2436.55     2395.70     83.03 o
   7   7  12      346.06      367.94     53.51 o
   8   7  12      437.46      444.83     68.78 o
   9   7  12        1.31       14.91     68.66 o
  10   7  12      267.93      415.32     82.81 o
  11   7  12       39.50       -6.50    130.65 o
 -13   8  12     1517.70     1293.43    132.25 o
 -12   8  12       22.04       12.09     82.82 o
 -11   8  12     1010.01     1022.25     80.48 o
 -10   8  12      408.17      347.34     65.69 o
  -9   8  12      296.45      297.11     64.67 o
  -8   8  12     3030.77     2973.68     88.64 o
  -7   8  12       78.26       35.01     42.12 o
  -6   8  12      504.57      579.32     36.74 o
  -5   8  12      448.40      388.90     32.41 o
  -4   8  12       55.70       42.51     22.79 o
  -3   8  12      601.78      536.29     26.94 o
  -2   8  12      150.25       99.54     17.67 o
  -1   8  12      946.56      885.09     25.13 o
   0   8  12      780.01      930.58     26.15 o
   1   8  12       64.22       44.17     17.08 o
   2   8  12     1052.55      907.61     33.70 o
   3   8  12     5186.00     5417.77     99.37 o
   4   8  12     2082.46     1916.69     53.40 o
   5   8  12      659.59      664.09     47.23 o
   6   8  12      852.74      730.99     63.19 o
   7   8  12        4.67      -30.38     55.83 o
   8   8  12     1444.06     1367.74     86.94 o
   9   8  12     3264.96     3119.14    126.21 o
  10   8  12       67.16       58.35    100.59 o
  11   8  12      221.21      185.12    101.28 o
 -12   9  12      160.13       48.58    103.45 o
 -11   9  12     2396.14     2388.48    115.94 o
 -10   9  12       95.65      136.32     62.23 o
  -9   9  12       51.21       12.45     51.90 o
  -8   9  12      628.31      725.32     58.61 o
  -7   9  12     1147.58     1131.41     56.89 o
  -6   9  12       14.67      -27.77     37.81 o
  -5   9  12     3577.25     3673.38     67.32 o
  -4   9  12     2484.26     2565.88     49.91 o
  -3   9  12     4078.12     4226.94     59.26 o
  -2   9  12      119.33      121.56     23.76 o
  -1   9  12     1291.51     1327.50     31.88 o
   0   9  12     1078.70      945.73     24.46 o
   1   9  12      886.12     1080.37     28.86 o
   2   9  12      249.09      313.50     21.74 o
   3   9  12     3344.44     3118.17     63.54 o
   4   9  12     2934.39     3058.85     90.01 o
   5   9  12      390.17      366.68     49.13 o
   6   9  12     2492.49     2337.97     94.71 o
   7   9  12     1135.71     1028.07     74.69 o
   8   9  12     1480.88     1490.85     89.77 o
   9   9  12     1211.82     1234.77    102.24 o
  10   9  12      280.10      153.20     99.60 o
  11   9  12       27.73       53.98    113.13 o
 -12  10  12      143.34      209.67    104.91 o
 -11  10  12        9.31       70.59     78.70 o
 -10  10  12      108.03      -31.01     62.08 o
  -9  10  12     1231.02      992.70     80.95 o
  -8  10  12     1395.28     1349.50     69.33 o
  -7  10  12      909.93      879.10     52.89 o
  -6  10  12       25.32       50.45     43.99 o
  -5  10  12      732.84      686.05     42.28 o
  -4  10  12     5119.54     5442.54     84.56 o
  -3  10  12     1573.01     1586.92     42.66 o
  -2  10  12      689.14      742.98     27.32 o
  -1  10  12     2492.73     2578.82     34.75 o
   0  10  12      268.20      216.55     19.30 o
   1  10  12     1467.02     1349.92     32.65 o
   2  10  12      658.73      631.38     15.86 o
   3  10  12     3979.54     3868.78     56.08 o
   4  10  12      137.42      175.04     44.81 o
   5  10  12      201.25      221.41     47.48 o
   6  10  12        7.34      -43.95     43.95 o
   7  10  12       12.25       27.30     50.68 o
   8  10  12      260.77      258.69     68.63 o
   9  10  12     1151.86     1239.96     90.65 o
  10  10  12     1293.70     1317.90    112.91 o
  11  10  12      374.26      470.24     98.80 o
 -12  11  12       13.11      -47.36     99.87 o
 -11  11  12     1169.33      879.39    112.32 o
 -10  11  12      491.29      342.64     83.73 o
  -9  11  12     2313.68     2205.86    104.23 o
  -8  11  12      890.60      883.33     69.07 o
  -7  11  12      806.01      725.41     57.04 o
  -6  11  12       89.21       94.13     40.07 o
  -5  11  12        1.01      -37.96     37.96 o
  -4  11  12      183.67      184.21     31.30 o
  -3  11  12     3265.91     3033.44     72.00 o
  -2  11  12     5249.80     5073.58     76.17 o
  -1  11  12     2245.00     2171.75     55.05 o
   0  11  12     2288.98     2144.80    101.29 o
   1  11  12        2.66      -22.77     43.36 o
   2  11  12      653.88      694.60     23.06 o
   3  11  12      373.71      509.36     28.66 o
   4  11  12       68.21      141.74     40.83 o
   5  11  12     2245.51     2078.32     79.12 o
   6  11  12      922.77      986.69     67.02 o
   7  11  12     1408.86     1354.61     79.09 o
   8  11  12        0.36      -50.44     59.45 o
   9  11  12        5.93        2.38     67.40 o
  10  11  12     1396.91     1373.86    123.85 o
 -11  12  12     1282.38     1235.16    129.34 o
 -10  12  12      124.82      -57.76    112.82 o
  -9  12  12      296.44      180.87    117.25 o
  -8  12  12     3549.26     3400.74    111.18 o
  -7  12  12       70.65       95.10     45.61 o
  -6  12  12     1748.43     1621.93    107.12 o
  -5  12  12      115.22      136.89     43.54 o
  -4  12  12      125.93      107.70     42.63 o
  -3  12  12      719.00      745.13     38.80 o
  -2  12  12      105.69       80.88     22.81 o
  -1  12  12     1432.46     1562.99     69.04 o
   0  12  12      404.57      393.12     51.95 o
   1  12  12     1538.47     1608.99     71.12 o
   2  12  12     1005.35      968.60     63.04 o
   3  12  12        2.46       -1.78     16.17 o
   4  12  12       12.14      -21.49     37.78 o
   5  12  12     1516.73     1507.45     72.60 o
   6  12  12      775.44      692.37     62.53 o
   7  12  12      260.18      225.99     56.55 o
   8  12  12      163.66      251.98     63.33 o
   9  12  12       39.72       -4.42     60.51 o
  10  12  12       26.80      -72.68    127.61 o
 -11  13  12      583.26      330.03    108.40 o
 -10  13  12     1352.47     1620.74    128.31 o
  -9  13  12     2071.76     1735.75    120.95 o
  -8  13  12      463.57      404.63     75.58 o
  -7  13  12      236.08      245.38     55.85 o
  -6  13  12      299.93      244.66     50.48 o
  -5  13  12       50.03      105.63     42.92 o
  -4  13  12     4078.61     3733.99     88.19 o
  -3  13  12       66.71       78.61     36.80 o
  -2  13  12     2010.55     2040.77     66.07 o
  -1  13  12       56.37      -13.84     46.97 o
   0  13  12      200.67      263.16     52.13 o
   1  13  12     3583.96     3875.21    132.89 o
   2  13  12     2490.26     2710.39     87.73 o
   3  13  12      779.69      977.17     67.12 o
   4  13  12     1059.65     1163.90     50.12 o
   5  13  12        8.15       16.51     40.65 o
   6  13  12      462.98      576.83     62.80 o
   7  13  12     1897.97     1880.85     93.51 o
   8  13  12       42.65       25.76     93.37 o
   9  13  12      565.44      729.91     84.17 o
 -10  14  12      259.01      251.09    100.70 o
  -9  14  12      166.13        3.04     87.19 o
  -8  14  12       50.81       13.24     67.71 o
  -7  14  12        1.45      -18.77     62.98 o
  -6  14  12      774.40      731.60     74.56 o
  -5  14  12     2746.15     2668.88     84.19 o
  -4  14  12     1287.20     1405.40     61.62 o
  -3  14  12      183.46      170.99     38.16 o
  -2  14  12     6073.31     6055.76    118.68 o
  -1  14  12      605.05      474.89     55.76 o
   0  14  12     4007.24     3811.42     90.99 o
   1  14  12     3083.30     2946.45     93.77 o
   2  14  12      164.56      108.89     47.29 o
   3  14  12      289.51      353.75     56.70 o
   4  14  12       17.13       57.94     49.26 o
   5  14  12       41.69       -1.70     38.49 o
   6  14  12      702.24      633.11     57.55 o
   7  14  12     1361.63     1308.48    111.85 o
   8  14  12       74.38        1.24     61.19 o
   9  14  12      122.38       85.37     83.27 o
 -10  15  12       84.24       -2.22    119.46 o
  -9  15  12     1359.01     1331.93    118.99 o
  -8  15  12     1046.11     1156.56     93.86 o
  -7  15  12       56.76       70.07     62.85 o
  -6  15  12      465.82      450.03     67.32 o
  -5  15  12        5.72       59.90     52.37 o
  -4  15  12     9040.25     9009.18    168.46 o
  -3  15  12     1312.18     1246.10     56.99 o
  -2  15  12      804.53      777.51     60.30 o
  -1  15  12     4502.45     4550.52    107.17 o
   0  15  12     1949.70     1854.28     81.58 o
   1  15  12     5098.29     4989.75    106.04 o
   2  15  12       90.68       72.79     44.91 o
   3  15  12      389.76      321.29     58.35 o
   4  15  12        5.11       29.85     55.52 o
   5  15  12     1686.39     1642.77     89.58 o
   6  15  12     2630.45     2677.33    190.59 o
   7  15  12      412.58      361.82    209.16 o
   8  15  12      436.72      394.90     77.76 o
  -9  16  12     1492.88     1695.84    128.84 o
  -8  16  12       20.86       39.67     67.89 o
  -7  16  12       24.70       50.82     62.10 o
  -6  16  12     3047.02     2742.65    109.77 o
  -5  16  12     4726.08     4436.46    123.19 o
  -4  16  12     4430.79     4567.26    117.72 o
  -3  16  12       15.73      -39.75     64.50 o
  -2  16  12      271.29      314.95     70.01 o
  -1  16  12     1449.48     1551.88     91.78 o
   0  16  12        4.53       78.62     54.20 o
   1  16  12     1527.02     1513.69     85.50 o
   2  16  12       67.67      115.97     62.09 o
   3  16  12       35.81       19.50     58.60 o
   4  16  12      156.68      146.70     72.18 o
   5  16  12     1789.57     1384.46    114.87 o
   6  16  12     1511.82     1543.06    121.19 o
   7  16  12     1612.61     1431.64    219.75 o
   8  16  12      102.67      238.48    125.73 o
  -8  17  12       77.33      -69.20     69.20 o
  -7  17  12     2437.86     2586.31    151.10 o
  -6  17  12     4747.35     4514.40    134.94 o
  -5  17  12     1410.52     1333.36     79.21 o
  -4  17  12        3.20      -26.89     79.05 o
  -3  17  12      157.98      204.79     75.44 o
  -2  17  12       29.83       31.49     71.70 o
  -1  17  12     3857.80     3896.14    136.36 o
   0  17  12     2775.29     2781.37    119.44 o
   1  17  12      123.33      -38.75     65.88 o
   2  17  12     1931.22     1934.96     98.77 o
   3  17  12     1973.32     1835.74    100.93 o
   4  17  12      197.06      244.46     80.09 o
   5  17  12     1146.99     1133.71    155.01 o
   6  17  12      768.43      768.89    120.20 o
   7  17  12     1485.33     1702.32    184.04 o
  -8  18  12     1605.71     1883.23    114.16 o
  -7  18  12      263.27      409.81     92.33 o
  -6  18  12     3256.20     3236.98    117.45 o
  -5  18  12      345.76      345.74     82.74 o
  -4  18  12     1284.03     1441.50    105.97 o
  -3  18  12      708.36      786.88     85.90 o
  -2  18  12       56.81       34.79     63.91 o
  -1  18  12      474.22      504.04     67.11 o
   0  18  12       36.41       14.94     55.93 o
   1  18  12      588.80      602.55     70.90 o
   2  18  12      307.69      343.46     68.35 o
   3  18  12       16.40       24.62     61.52 o
   4  18  12      928.82     1088.26     89.99 o
   5  18  12      643.21      401.43     90.92 o
   6  18  12       43.77       20.71     79.87 o
  -7  19  12     1907.13     1589.32    102.22 o
  -6  19  12      265.79      166.92    115.52 o
  -5  19  12        0.73       -3.44     74.02 o
  -4  19  12     1973.63     2106.86    162.97 o
  -3  19  12      478.53      540.93     85.34 o
  -2  19  12      119.35      154.66     78.79 o
  -1  19  12     1123.10     1070.55     78.47 o
   0  19  12     1224.60     1181.17     83.39 o
   1  19  12       18.08       -5.46     59.66 o
   2  19  12      424.77      483.20     73.38 o
   3  19  12      241.84      137.49     78.57 o
   4  19  12       76.84      170.75     71.75 o
   5  19  12       16.40      -88.23     88.23 o
  -5  20  12     1402.17     1460.40    115.92 o
  -4  20  12      146.68      164.96     83.19 o
  -3  20  12      115.46       41.91     90.70 o
  -2  20  12     1575.75     1347.84     98.24 o
  -1  20  12       58.98       70.39     61.62 o
   0  20  12       43.23       45.09     63.32 o
   1  20  12     1483.83     1460.37     94.90 o
   2  20  12        7.21        1.33     66.49 o
   3  20  12       21.21      -68.35     68.35 o
   4  20  12      436.59      447.70     83.32 o
  -4  21  12      326.97      150.65     89.81 o
  -3  21  12      249.44      103.73     86.56 o
  -2  21  12      652.21      884.05     80.65 o
  -1  21  12      266.57      387.51     70.37 o
   0  21  12      985.65     1062.81     89.87 o
   1  21  12       81.15       64.97     68.07 o
   2  21  12      370.39      341.79     78.19 o
 -13   1  13      365.21      513.53     82.04 o
 -12   1  13      258.52      393.73     67.06 o
 -11   1  13      171.81      247.38     77.04 o
 -10   1  13      429.88      456.45     56.04 o
  -9   1  13      145.72      158.12     43.73 o
  -8   1  13      198.58      136.08     43.24 o
  -7   1  13     1444.91     1708.51     66.47 o
  -6   1  13     6531.37     6076.17     82.13 o
  -5   1  13    32160.65    32402.04    251.94 o
  -4   1  13     1478.56     1663.23     44.58 o
  -3   1  13     1121.31     1159.25     29.28 o
  -2   1  13     3340.01     3148.96     38.67 o
  -1   1  13     7114.71     7126.59     58.99 o
   0   1  13     2870.63     3095.47     38.47 o
   1   1  13     1185.96     1267.28     29.40 o
   2   1  13       41.85       20.10     15.32 o
   3   1  13      506.34      462.33     23.68 o
   4   1  13    15430.49    15928.28    163.74 o
   5   1  13      142.15      140.26     39.67 o
   6   1  13     3843.89     3721.57     82.65 o
   7   1  13     1786.47     1663.63     76.72 o
   8   1  13     1375.58     1241.42     74.26 o
   9   1  13      287.35      261.07     61.89 o
  10   1  13     1043.04     1082.47     77.98 o
  11   1  13      330.55      280.26     82.77 o
  12   1  13       66.46       64.44    144.13 o
 -13   2  13       63.15      127.30     75.21 o
 -12   2  13       32.51      -20.87     57.36 o
 -11   2  13      385.08      369.55     62.78 o
 -10   2  13     4741.48     5150.58    133.29 o
  -9   2  13       63.36      -27.30     39.27 o
  -8   2  13     2785.54     2746.44     72.84 o
  -7   2  13      198.64      141.39     33.49 o
  -6   2  13        3.50       -6.59     32.38 o
  -5   2  13     8994.80     9094.69    101.81 o
  -4   2  13     3103.40     3080.20     49.58 o
  -3   2  13     6418.15     6656.78     68.23 o
  -2   2  13       59.53       76.24     17.30 o
  -1   2  13     1523.41     1615.95     31.58 o
   0   2  13       78.36      104.93     17.55 o
   1   2  13      607.05      705.45     27.04 o
   2   2  13      736.39      604.89     28.58 o
   3   2  13      252.61      301.88     29.73 o
   4   2  13     7497.65     6962.52     82.85 o
   5   2  13      235.27      173.82     34.95 o
   6   2  13     1446.44     1336.99     75.43 o
   7   2  13       31.27      -27.09     47.73 o
   8   2  13      544.36      457.75     61.23 o
   9   2  13     1307.88     1224.85     92.29 o
  10   2  13       42.11      -43.75     69.22 o
  11   2  13        1.56      -67.12     67.12 o
  12   2  13      235.17       77.29    126.89 o
 -13   3  13     1673.40     1994.85    107.18 o
 -12   3  13      460.45      512.34     75.94 o
 -11   3  13     5945.86     5960.93    135.75 o
 -10   3  13       65.53       41.77     51.70 o
  -9   3  13      625.49      547.03     52.93 o
  -8   3  13     1997.24     1944.20     60.44 o
  -7   3  13        9.79      -17.87     37.86 o
  -6   3  13      562.57      517.03     37.04 o
  -5   3  13     4474.11     4604.51     70.67 o
  -4   3  13     1701.96     1845.13     39.15 o
  -3   3  13      193.29      112.56     22.57 o
  -2   3  13       32.65       46.41     17.54 o
  -1   3  13     3886.21     4815.30     51.24 o
   0   3  13    14679.43    14533.90    115.26 o
   1   3  13     3025.60     3684.41     43.20 o
   2   3  13      593.63      825.55     34.24 o
   3   3  13     3040.83     3261.19     67.00 o
   4   3  13     1051.97     1018.63     35.76 o
   5   3  13     1343.25     1223.43     49.58 o
   6   3  13      431.68      402.82     46.60 o
   7   3  13       15.34      -30.95     44.89 o
   8   3  13     3780.58     3659.67    161.54 o
   9   3  13      221.24      103.04     59.30 o
  10   3  13       44.24       67.09     56.62 o
  11   3  13      707.74      641.99    103.76 o
  12   3  13      190.22      107.86    122.67 o
 -13   4  13      141.65      126.11     72.76 o
 -12   4  13        8.50      -57.27     67.99 o
 -11   4  13      953.03      955.49     80.67 o
 -10   4  13     1691.39     1477.89     72.81 o
  -9   4  13        0.35      -42.90     42.90 o
  -8   4  13     6958.96     7093.22    112.47 o
  -7   4  13     2313.55     2172.55     79.44 o
  -6   4  13     5275.60     5325.95     81.26 o
  -5   4  13      609.27      544.15     32.91 o
  -4   4  13     6352.39     6734.18     71.04 o
  -3   4  13      101.97      184.81     24.03 o
  -2   4  13    17203.97    16143.88    144.86 o
  -1   4  13      220.51      174.30     19.26 o
   0   4  13      210.31      172.57     18.91 o
   1   4  13    31470.67    31647.90    240.05 o
   2   4  13       27.00       12.45     20.37 o
   3   4  13     1159.20     1228.17     39.24 o
   4   4  13     2319.17     2375.56     59.37 o
   5   4  13     1475.08     1553.40     63.21 o
   6   4  13     2051.75     2249.63     79.21 o
   7   4  13      199.94      180.49     49.98 o
   8   4  13     6861.75     6892.97    141.69 o
   9   4  13       47.32       57.75     56.54 o
  10   4  13       61.44      116.39     84.89 o
  11   4  13      980.12      838.79    107.98 o
  12   4  13      502.41      347.42    159.65 o
 -13   5  13      119.57      174.25     76.28 o
 -12   5  13       86.24      -16.28     61.69 o
 -11   5  13      137.36      189.68     61.24 o
 -10   5  13     2860.44     3055.48     94.49 o
  -9   5  13     4896.81     5063.79    107.46 o
  -8   5  13     7765.45     7536.22    116.36 o
  -7   5  13     1508.00     1713.82     61.80 o
  -6   5  13       40.99       34.86     33.30 o
  -5   5  13        2.35      -18.48     28.82 o
  -4   5  13     6702.45     6897.44     75.61 o
  -3   5  13        5.55        5.75     24.32 o
  -2   5  13     7997.45     7556.17     75.58 o
  -1   5  13    13359.06    13067.92    111.49 o
   0   5  13       16.42        9.85     16.63 o
   1   5  13      385.34      402.69     23.72 o
   2   5  13      913.56     1095.11     33.62 o
   3   5  13    17964.36    17432.76    170.85 o
   4   5  13     3068.33     3019.96     78.81 o
   5   5  13     1383.59     1431.95     52.78 o
   6   5  13      387.80      412.94     55.79 o
   7   5  13      163.32      166.28     56.30 o
   8   5  13        7.62       17.46     52.91 o
   9   5  13     2520.34     2833.07    117.48 o
  10   5  13     5461.11     5451.74    216.05 o
  11   5  13     1666.46     1806.79    176.08 o
  12   5  13      267.38      220.65    103.75 o
 -13   6  13      988.01     1059.86    100.03 o
 -12   6  13     1850.11     2158.75    113.26 o
 -11   6  13      101.20        8.60     58.74 o
 -10   6  13     2471.42     2450.81    100.05 o
  -9   6  13       23.75      -13.84     45.62 o
  -8   6  13       27.43       -2.98     41.91 o
  -7   6  13      294.91      265.49     46.20 o
  -6   6  13      548.40      551.87     44.27 o
  -5   6  13     1518.70     1380.37     46.16 o
  -4   6  13     5858.16     6270.98     87.16 o
  -3   6  13     5171.07     5200.11     59.11 o
  -2   6  13       79.78       83.44     19.73 o
  -1   6  13       61.98      107.58     19.87 o
   0   6  13        2.95       11.87     19.06 o
   1   6  13     2226.91     2417.39     42.06 o
   2   6  13     4802.96     4883.97     64.25 o
   3   6  13      376.58      410.98     31.93 o
   4   6  13     1590.78     1745.44     52.29 o
   5   6  13      279.75      254.96     39.33 o
   6   6  13      134.16      191.38     52.32 o
   7   6  13      699.01      690.94     61.28 o
   8   6  13     3079.96     2979.08    114.93 o
   9   6  13     1967.96     2095.68    124.75 o
  10   6  13       46.93       20.88    124.10 o
  11   6  13     1326.34     1227.78    119.59 o
 -13   7  13     3215.81     3518.06    159.19 o
 -12   7  13     2072.75     2145.92    123.00 o
 -11   7  13     1883.62     1689.03     91.48 o
 -10   7  13     1571.06     1535.23     85.28 o
  -9   7  13       42.05      -32.99     47.53 o
  -8   7  13       19.18        1.85     41.12 o
  -7   7  13       92.54       88.82     43.11 o
  -6   7  13     1168.09     1143.27     47.19 o
  -5   7  13     1280.31     1338.79     46.65 o
  -4   7  13     1248.12     1225.92     42.36 o
  -3   7  13    10453.73    10329.16     97.59 o
  -2   7  13      815.76      754.71     28.56 o
  -1   7  13     4606.28     4065.55     53.95 o
   0   7  13    23516.81    23339.91    206.76 o
   1   7  13     7877.50     8081.83     85.69 o
   2   7  13      805.05      858.02     36.13 o
   3   7  13     3334.30     3353.03     69.02 o
   4   7  13     6342.66     6542.01     92.43 o
   5   7  13     1030.28     1020.49     51.61 o
   6   7  13     2448.16     2516.44     90.91 o
   7   7  13     6002.71     6017.25    143.95 o
   8   7  13      604.10      518.43     72.23 o
   9   7  13     2032.65     2060.96    126.04 o
  10   7  13     2294.25     2585.49    210.45 o
  11   7  13      538.52      514.65    116.09 o
 -12   8  13      981.39      969.60    106.02 o
 -11   8  13     2356.97     2331.74    122.73 o
 -10   8  13     2336.70     2591.42    101.61 o
  -9   8  13       56.27       27.09     50.80 o
  -8   8  13     1066.52     1080.97     58.39 o
  -7   8  13     1676.68     1612.48     60.09 o
  -6   8  13     2031.29     1966.32     51.30 o
  -5   8  13      533.52      537.53     30.46 o
  -4   8  13     4409.48     4711.91     61.11 o
  -3   8  13      747.29      818.62     31.24 o
  -2   8  13     1004.93      881.76     44.44 o
  -1   8  13     1254.37     1314.80     37.75 o
   0   8  13    10081.01    10056.21     98.39 o
   1   8  13     6355.09     6305.03     69.38 o
   2   8  13    11363.67    11059.29    114.05 o
   3   8  13     2216.77     2207.80     61.96 o
   4   8  13     4072.43     3774.59     70.42 o
   5   8  13     6077.25     6062.26    101.30 o
   6   8  13     1780.26     1744.32     77.29 o
   7   8  13      359.55      367.72     64.11 o
   8   8  13      973.02      916.28     82.44 o
   9   8  13      385.60      435.21     98.39 o
  10   8  13        1.22      -19.50     78.72 o
  11   8  13      324.37      115.34    160.64 o
 -12   9  13       98.26       98.50     91.07 o
 -11   9  13       11.02      -69.51    106.81 o
 -10   9  13        2.84      -58.60     61.09 o
  -9   9  13       44.34      -16.44     50.91 o
  -8   9  13      244.95      275.29     51.62 o
  -7   9  13     3006.84     2919.19     74.92 o
  -6   9  13     5452.22     5375.20     98.87 o
  -5   9  13      558.99      597.41     36.50 o
  -4   9  13     4500.16     4391.08     62.99 o
  -3   9  13     1153.68     1235.38     37.14 o
  -2   9  13     1203.22     1295.07     36.94 o
  -1   9  13       44.69       41.38     21.66 o
   0   9  13     1027.26      917.42     26.95 o
   1   9  13     4023.82     3872.06     50.59 o
   2   9  13     1091.94     1084.77     32.51 o
   3   9  13     1226.90     1320.57     51.69 o
   4   9  13        9.27        8.35     29.65 o
   5   9  13      539.53      483.93     55.73 o
   6   9  13     6751.35     6731.41    135.91 o
   7   9  13     2209.12     2047.36     89.63 o
   8   9  13     1121.73     1243.81     88.68 o
   9   9  13      390.45      354.67     83.17 o
  10   9  13      292.82      209.13    124.69 o
  11   9  13      108.11       26.03     97.88 o
 -12  10  13      340.99      307.01    104.94 o
 -11  10  13     2116.76     1822.78    118.33 o
 -10  10  13       32.17       26.71     66.08 o
  -9  10  13       35.21       16.08     56.60 o
  -8  10  13     3526.49     3277.81    125.86 o
  -7  10  13     8587.99     8880.95    131.09 o
  -6  10  13     2884.19     2737.70     72.51 o
  -5  10  13      212.80      217.36     41.17 o
  -4  10  13     6056.76     5968.21     90.78 o
  -3  10  13     2528.20     2588.18     53.82 o
  -2  10  13       91.41      102.64     22.03 o
  -1  10  13     3323.31     3355.63     47.80 o
   0  10  13        0.77       12.86     23.99 o
   1  10  13     1656.03     1808.50     34.46 o
   2  10  13      126.78       64.82     18.02 o
   3  10  13        0.86       30.14     21.43 o
   4  10  13     4193.73     4236.55     93.53 o
   5  10  13     5787.30     6052.66    133.26 o
   6  10  13     1189.95     1239.96     70.75 o
   7  10  13     1485.48     1496.69     82.69 o
   8  10  13     4314.28     4558.15    166.32 o
   9  10  13     3696.29     3542.90    214.82 o
  10  10  13      134.22       -0.16     94.02 o
 -12  11  13      370.98      431.09    147.82 o
 -11  11  13       70.26       91.08     93.61 o
 -10  11  13        2.44      -54.42     72.98 o
  -9  11  13     7658.06     8078.26    157.50 o
  -8  11  13       19.16       69.40     53.51 o
  -7  11  13       84.48       82.69     55.07 o
  -6  11  13     2269.13     2199.37    105.18 o
  -5  11  13     1955.86     2101.50     67.84 o
  -4  11  13     2264.03     2381.63     63.77 o
  -3  11  13     1449.94     1519.51     43.00 o
  -2  11  13     1618.43     1449.11     35.85 o
  -1  11  13     1381.52     1287.34     35.80 o
   0  11  13     5689.10     5607.77     69.43 o
   1  11  13     5733.31     5322.09     59.28 o
   2  11  13      727.86      873.02     44.12 o
   3  11  13     9408.22     9534.84    106.86 o
   4  11  13     4805.50     4923.91    102.93 o
   5  11  13     3042.86     2944.55     94.56 o
   6  11  13      263.78      240.07     71.21 o
   7  11  13       22.08       47.39     56.22 o
   8  11  13     1098.68     1102.45     90.09 o
   9  11  13       64.51       52.22     67.64 o
  10  11  13      706.96      752.32    101.01 o
 -11  12  13      561.36      434.31    139.37 o
 -10  12  13      971.67      895.44    156.33 o
  -9  12  13      797.36      621.62     91.33 o
  -8  12  13      381.31      364.03     61.93 o
  -7  12  13     1520.40     1431.46     73.75 o
  -6  12  13      823.51      813.24     69.92 o
  -5  12  13       40.15       25.44     41.32 o
  -4  12  13     6635.56     6264.75    113.49 o
  -3  12  13     2755.98     2518.65     76.46 o
  -2  12  13      637.69      569.17     29.91 o
  -1  12  13     6512.33     6248.99     93.66 o
   0  12  13       25.30       82.32     48.00 o
   1  12  13     1222.98     1430.73     70.31 o
   2  12  13      676.66      589.29     55.01 o
   3  12  13       27.02       53.14     30.83 o
   4  12  13     1077.31     1203.25     58.02 o
   5  12  13     7257.57     7221.80    132.84 o
   6  12  13     4658.60     5245.45    125.49 o
   7  12  13     1775.94     1406.12     79.95 o
   8  12  13      109.22       79.03     78.22 o
   9  12  13      115.70       10.84     72.26 o
  10  12  13       19.66       32.53     77.96 o
 -11  13  13      516.08      476.71    183.61 o
 -10  13  13       23.89      139.51    100.00 o
  -9  13  13       92.63      117.02     78.63 o
  -8  13  13      121.62      142.00     71.09 o
  -7  13  13      413.91      373.71     59.04 o
  -6  13  13     2964.05     3034.71     93.95 o
  -5  13  13     2554.52     2449.90     82.54 o
  -4  13  13      997.20     1094.08     58.01 o
  -3  13  13     5203.18     5480.71     96.83 o
  -2  13  13      666.12      664.31     26.91 o
  -1  13  13       88.19       29.04     44.73 o
   0  13  13     1601.88     1641.27     74.42 o
   1  13  13      386.12      308.84     51.28 o
   2  13  13     1728.22     1950.84     78.58 o
   3  13  13      877.81      989.36     69.93 o
   4  13  13     2939.08     2796.32     65.49 o
   5  13  13       18.95      -12.63     41.41 o
   6  13  13      585.87      579.68     63.12 o
   7  13  13     2477.11     2541.99    101.03 o
   8  13  13     1258.36     1445.18     94.51 o
   9  13  13     2135.00     2364.21    117.87 o
 -10  14  13      603.69      633.10    112.41 o
  -9  14  13       84.91       62.30     71.53 o
  -8  14  13     1343.61     1265.95     95.81 o
  -7  14  13       59.97       91.83     64.24 o
  -6  14  13       38.29       23.46     55.96 o
  -5  14  13       53.02      -13.04     45.15 o
  -4  14  13      627.03      693.68     52.04 o
  -3  14  13      391.36      401.02     40.48 o
  -2  14  13     2919.26     2706.89     86.62 o
  -1  14  13     2012.54     2082.58     80.10 o
   0  14  13     1845.79     1845.18     71.75 o
   1  14  13      661.64      714.37     56.13 o
   2  14  13      173.48      111.32     48.57 o
   3  14  13     1400.12     1215.96     75.73 o
   4  14  13      199.34      233.90     36.86 o
   5  14  13        2.53      -12.29     39.92 o
   6  14  13      582.08      621.85     66.83 o
   7  14  13       16.30       19.22     92.72 o
   8  14  13      425.58      380.10     74.31 o
   9  14  13      693.88      683.52    167.39 o
 -10  15  13      323.95      212.26    102.01 o
  -9  15  13      665.54      727.70    116.26 o
  -8  15  13       88.72       -5.78     69.59 o
  -7  15  13      109.81      180.23     67.14 o
  -6  15  13      843.61      870.66     83.49 o
  -5  15  13     3610.17     3550.66    117.50 o
  -4  15  13      134.14      135.57     49.50 o
  -3  15  13     1301.19     1399.35     56.36 o
  -2  15  13       44.37       49.53     49.63 o
  -1  15  13     1304.18     1329.47     68.84 o
   0  15  13        5.37      -40.78     40.78 o
   1  15  13      655.83      722.85     55.23 o
   2  15  13      817.60      692.84     58.08 o
   3  15  13       64.88       90.72     52.59 o
   4  15  13      270.92      315.70     63.28 o
   5  15  13      163.38      120.89     65.08 o
   6  15  13      659.79      435.64    107.17 o
   7  15  13     1299.79     1158.67    120.58 o
   8  15  13        2.56      104.33    118.73 o
  -9  16  13      842.08      900.39    146.36 o
  -8  16  13      259.18      313.52     84.11 o
  -7  16  13      180.95       40.09     63.84 o
  -6  16  13      481.68      625.57    109.81 o
  -5  16  13      341.84      250.16     62.31 o
  -4  16  13      454.92      456.25     72.65 o
  -3  16  13     1857.15     1634.22     94.28 o
  -2  16  13     2240.39     2458.85    110.12 o
  -1  16  13      930.41      868.53     81.02 o
   0  16  13     1682.21     1480.32     85.81 o
   1  16  13      410.88      294.44     61.78 o
   2  16  13     1617.76     1511.18     90.70 o
   3  16  13      892.97      849.24     81.53 o
   4  16  13     1699.33     1845.36    124.54 o
   5  16  13      264.85      232.89     97.34 o
   6  16  13      606.98      476.82     99.89 o
   7  16  13       20.91     -107.29    119.21 o
   8  16  13      122.84      113.54    115.39 o
  -8  17  13       74.73       30.55     74.96 o
  -7  17  13       43.02       76.28     85.28 o
  -6  17  13       13.00       40.36     56.18 o
  -5  17  13      137.34      137.47     56.48 o
  -4  17  13       13.10      -61.23     68.85 o
  -3  17  13      232.76      300.54     74.46 o
  -2  17  13      600.61      777.95     82.39 o
  -1  17  13       24.04      -24.59     65.92 o
   0  17  13        3.88       74.02     58.19 o
   1  17  13      431.92      395.53     69.68 o
   2  17  13     3827.91     3921.54    171.36 o
   3  17  13      423.04      615.25     74.04 o
   4  17  13      190.97      197.66     77.74 o
   5  17  13      316.26      253.19     81.93 o
   6  17  13       74.70       24.68     88.80 o
   7  17  13      173.75      276.34    123.37 o
  -7  18  13       27.75       17.22     69.41 o
  -6  18  13     1179.36     1101.22     81.80 o
  -5  18  13      114.02       91.90     83.18 o
  -4  18  13      114.66      121.99    138.26 o
  -3  18  13      115.11       95.11     63.77 o
  -2  18  13      370.46      557.21     77.22 o
  -1  18  13     1277.96     1349.99     86.85 o
   0  18  13      459.72      430.46     65.87 o
   1  18  13      664.19      636.52     73.50 o
   2  18  13      582.30      610.07     73.24 o
   3  18  13       53.12       30.72     63.37 o
   4  18  13      795.65      887.66     86.32 o
   5  18  13      232.44      200.37     89.29 o
   6  18  13      539.88      433.78    111.80 o
  -6  19  13     1244.71     1117.79    123.15 o
  -5  19  13        0.13      -58.93     82.54 o
  -4  19  13       64.46       -8.47     73.45 o
  -3  19  13      638.47      676.10     92.49 o
  -2  19  13        1.63       44.02     63.37 o
  -1  19  13      497.83      544.37     72.58 o
   0  19  13      622.24      697.52     74.95 o
   1  19  13      613.79      627.07     76.02 o
   2  19  13     2009.34     1813.64    101.68 o
   3  19  13        3.25       66.52     68.57 o
   4  19  13      320.05      246.44     83.77 o
   5  19  13      142.62      148.23     89.48 o
  -5  20  13        1.04      -73.87     73.87 o
  -4  20  13      217.65      251.75     90.59 o
  -3  20  13       68.79      152.52     74.07 o
  -2  20  13        1.49       33.15     71.66 o
  -1  20  13      867.07      926.05     85.85 o
   0  20  13      123.74       91.33     77.87 o
   1  20  13      108.13       71.91     70.11 o
   2  20  13      201.53      261.31     74.16 o
   3  20  13      817.58      870.21    104.02 o
   4  20  13      262.16      201.58     83.33 o
  -3  21  13     1396.38     1604.08    123.00 o
  -2  21  13      145.98      166.02     76.44 o
  -1  21  13      270.31      426.04     91.50 o
   0  21  13       55.33       52.59     66.11 o
   1  21  13        5.79       81.63     72.30 o
   2  21  13      138.38      258.43     77.61 o
 -13   0  14     1589.90     1780.97    134.72 o
 -12   0  14      727.61      655.19    104.51 o
 -11   0  14     3244.90     3172.37    154.85 o
 -10   0  14       20.12      -74.91     74.91 o
  -9   0  14     4844.01     4925.97    134.12 o
  -8   0  14     9362.31     9387.20    243.48 o
  -7   0  14    24965.42    24947.59    315.30 o
  -6   0  14      215.08      270.94     48.36 o
  -5   0  14     1853.56     1842.56     59.30 o
  -4   0  14     3116.38     2649.34     70.13 o
  -3   0  14      783.86      692.94     39.37 o
  -2   0  14      311.74      346.40     27.08 o
  -1   0  14      708.06      770.50     30.79 o
   0   0  14     2494.65     3147.39     56.56 o
   1   0  14    17733.29    17707.69    200.72 o
   2   0  14      323.99      261.19     40.92 o
   3   0  14    18833.42    18435.80    253.08 o
   4   0  14      441.21      492.69     49.26 o
   5   0  14       13.78      -29.75     53.44 o
   6   0  14     4262.65     4248.34    136.96 o
   7   0  14        1.24        2.33     78.61 o
   8   0  14     2570.83     2629.71    151.88 o
   9   0  14     2599.54     2343.79    157.04 o
  10   0  14     1891.48     1700.72    155.21 o
  11   0  14      353.07      423.14    182.22 o
  12   0  14      225.13       79.55    178.73 o
 -13   1  14      691.68      636.07     79.98 o
 -12   1  14     1143.59     1279.38     86.65 o
 -11   1  14      668.40      537.93     66.18 o
 -10   1  14     1631.99     1539.32     80.54 o
  -9   1  14     2919.52     2754.89     83.97 o
  -8   1  14      157.81      128.41     41.22 o
  -7   1  14      555.37      574.04     37.08 o
  -6   1  14     7652.14     7833.90     88.71 o
  -5   1  14     6200.46     5787.75     72.08 o
  -4   1  14     1521.13     1571.11     40.05 o
  -3   1  14      159.37      151.23     20.62 o
  -2   1  14    24395.01    25111.44    174.29 o
  -1   1  14       62.09       97.41     16.32 o
   0   1  14     4666.47     5594.25     54.84 o
   1   1  14    28645.49    27808.29    214.69 o
   2   1  14      558.06      534.24     21.26 o
   3   1  14      104.12      109.40     27.00 o
   4   1  14     2113.56     1877.27     50.55 o
   5   1  14       33.81       48.38     36.95 o
   6   1  14      271.10      125.63     53.10 o
   7   1  14        7.09      -53.77     53.77 o
   8   1  14     1812.52     1848.54     96.18 o
   9   1  14      790.83      844.50     82.13 o
  10   1  14      519.80      461.07     81.20 o
  11   1  14      403.54      398.64     83.30 o
  12   1  14      512.90      435.26    111.13 o
 -13   2  14     1290.83     1345.64     98.67 o
 -12   2  14        2.18      -55.87     55.87 o
 -11   2  14      174.66      218.32     61.36 o
 -10   2  14      711.65      677.71     66.94 o
  -9   2  14       65.10       14.38     44.68 o
  -8   2  14     6859.82     6334.74     99.09 o
  -7   2  14      205.47      192.72     39.43 o
  -6   2  14       69.35       56.25     34.90 o
  -5   2  14     4490.45     4362.50     68.89 o
  -4   2  14       83.02       61.78     24.33 o
  -3   2  14     2083.70     2311.10     38.32 o
  -2   2  14     2732.21     2727.00     39.68 o
  -1   2  14     6093.14     5436.12     55.83 o
   0   2  14      909.56      819.11     31.15 o
   1   2  14    16317.83    16671.39    146.42 o
   2   2  14     3219.12     3423.90     50.60 o
   3   2  14     1688.45     2089.41     52.45 o
   4   2  14     3557.29     3516.81     66.23 o
   5   2  14      205.93      184.43     33.85 o
   6   2  14      193.36       65.94     43.93 o
   7   2  14     1140.39     1070.54     66.73 o
   8   2  14     1157.30     1090.46     71.59 o
   9   2  14      852.61      886.08     73.51 o
  10   2  14      264.54       86.66    115.38 o
  11   2  14     1310.66     1349.00    143.28 o
  12   2  14      299.88       33.78    128.57 o
 -13   3  14       91.83      156.54     73.86 o
 -12   3  14      134.58       98.61     61.74 o
 -11   3  14      773.98      670.13     72.27 o
 -10   3  14        0.16      -46.19     46.19 o
  -9   3  14      145.25      118.23     45.29 o
  -8   3  14     3575.88     3582.79     84.66 o
  -7   3  14     1606.32     1386.32     60.07 o
  -6   3  14     1202.09     1410.07     48.39 o
  -5   3  14     8918.64     8711.47    101.84 o
  -4   3  14     3260.95     3357.03     48.50 o
  -3   3  14     7772.70     8160.85     86.46 o
  -2   3  14     8453.43     7901.23     72.93 o
  -1   3  14     2981.24     3202.03     42.36 o
   0   3  14     2603.80     2745.69     41.63 o
   1   3  14        4.49      -13.68     21.52 o
   2   3  14     1670.82     1673.47     41.74 o
   3   3  14      112.73      114.90     21.44 o
   4   3  14      943.96      861.01     34.36 o
   5   3  14     9540.92     9745.78    120.20 o
   6   3  14     3425.54     3193.07    124.55 o
   7   3  14      649.61      670.67     58.04 o
   8   3  14      271.79      290.06     58.01 o
   9   3  14     1612.93     1627.53    107.92 o
  10   3  14     1820.55     1927.78    146.71 o
  11   3  14      963.10     1160.03    146.98 o
  12   3  14      582.17      603.10    192.07 o
 -13   4  14     2363.96     2520.35    117.81 o
 -12   4  14        9.68       75.78     66.96 o
 -11   4  14     1314.27     1345.96     80.98 o
 -10   4  14     4497.13     4530.97    109.75 o
  -9   4  14      693.99      655.77     55.73 o
  -8   4  14     2447.41     2310.67     72.42 o
  -7   4  14     1991.79     1909.18     65.55 o
  -6   4  14       88.37       87.78     34.28 o
  -5   4  14      281.72      239.79     32.25 o
  -4   4  14     1607.17     1592.79     37.15 o
  -3   4  14        8.25       21.66     23.94 o
  -2   4  14       19.98       30.53     20.52 o
  -1   4  14     1312.77     1366.76     31.12 o
   0   4  14    11143.72    11099.82     95.21 o
   1   4  14      969.77      961.43     26.81 o
   2   4  14     5156.16     5345.60     64.34 o
   3   4  14     2436.34     2451.05     51.02 o
   4   4  14       59.19       53.27     30.26 o
   5   4  14     1065.95     1336.45     51.05 o
   6   4  14     2683.35     2553.19     86.93 o
   7   4  14     2716.49     2787.62     92.03 o
   8   4  14      821.55      719.61     67.16 o
   9   4  14     1367.75     1575.03     88.88 o
  10   4  14       71.63      181.25     84.51 o
  11   4  14       76.13      -32.59    156.27 o
 -13   5  14       14.46       34.38     72.41 o
 -12   5  14     1431.48     1470.17     97.39 o
 -11   5  14     1421.29     1605.54     86.22 o
 -10   5  14      552.40      584.31     57.76 o
  -9   5  14     2368.03     2371.89     81.19 o
  -8   5  14     5156.85     5079.84     97.59 o
  -7   5  14      912.95      899.82     55.20 o
  -6   5  14      863.42      942.83     48.12 o
  -5   5  14       10.46       20.48     29.19 o
  -4   5  14      830.02      868.96     33.64 o
  -3   5  14       45.86       43.28     22.06 o
  -2   5  14      949.29      908.96     30.38 o
  -1   5  14     1665.73     1441.75     33.41 o
   0   5  14     1088.44      849.85     26.61 o
   1   5  14     1122.16      967.57     31.16 o
   2   5  14      578.11      749.89     29.65 o
   3   5  14      171.77      158.15     29.19 o
   4   5  14     6764.47     6677.28    104.82 o
   5   5  14     1151.38     1247.78     47.75 o
   6   5  14      377.00      310.77     54.13 o
   7   5  14     3125.28     3100.15    143.11 o
   8   5  14     1927.26     2143.20     89.99 o
   9   5  14       79.29      123.07     77.50 o
  10   5  14       72.85      142.72     93.27 o
  11   5  14      484.06      347.70    112.94 o
 -13   6  14        6.19       18.22     79.97 o
 -12   6  14     2049.54     2347.50    117.28 o
 -11   6  14      142.52      131.79     65.61 o
 -10   6  14       78.60       71.43     54.69 o
  -9   6  14        5.34      -44.81     44.81 o
  -8   6  14     3371.91     3322.93     85.55 o
  -7   6  14      874.56      920.68     62.07 o
  -6   6  14     1148.47     1172.50     54.68 o
  -5   6  14      940.72      800.50     40.83 o
  -4   6  14    10702.97    10406.41    118.83 o
  -3   6  14     2322.35     2332.84     44.11 o
  -2   6  14      370.24      431.66     24.61 o
  -1   6  14        2.87      -19.12     19.12 o
   0   6  14     1740.23     2132.06     38.66 o
   1   6  14      265.57      209.94     22.48 o
   2   6  14      256.38      241.25     25.17 o
   3   6  14     2058.38     2089.67     51.82 o
   4   6  14     2422.74     2548.78     60.83 o
   5   6  14       80.17      108.96     37.38 o
   6   6  14      336.05      383.55     49.99 o
   7   6  14      105.09       86.70     49.24 o
   8   6  14     2583.86     2474.39    105.51 o
   9   6  14     1169.77     1349.78    108.52 o
  10   6  14      204.46      163.32     94.50 o
  11   6  14       47.82        0.00    110.10 o
 -13   7  14     1063.97     1153.49    117.20 o
 -12   7  14       39.88      128.78     75.25 o
 -11   7  14        1.08      -51.69     61.43 o
 -10   7  14     1129.93      902.93     74.85 o
  -9   7  14       34.16       91.70     46.60 o
  -8   7  14      504.05      527.31     50.12 o
  -7   7  14      739.65      736.89     48.68 o
  -6   7  14     2090.18     2030.46     57.19 o
  -5   7  14     3929.95     3750.12     68.85 o
  -4   7  14     8369.88     7942.76     80.59 o
  -3   7  14     2010.72     2014.18     47.21 o
  -2   7  14        4.58      -20.51     20.97 o
  -1   7  14     1278.13     1220.35     32.10 o
   0   7  14     4629.42     4407.04     69.67 o
   1   7  14     1537.54     1484.75     36.83 o
   2   7  14     1670.01     1311.73     36.49 o
   3   7  14      153.34      153.45     30.55 o
   4   7  14     7389.17     7354.29     99.99 o
   5   7  14      817.71     1037.17     52.86 o
   6   7  14     2959.30     2865.88     91.48 o
   7   7  14     1630.55     1459.07     85.05 o
   8   7  14      232.00      221.06     69.20 o
   9   7  14     2043.52     1868.86    118.12 o
  10   7  14     1744.54     1873.53    119.55 o
  11   7  14      342.72      448.31    103.22 o
 -12   8  14     1385.46     1243.52    111.83 o
 -11   8  14      578.98      461.04     99.58 o
 -10   8  14      903.68     1038.26     78.83 o
  -9   8  14      573.82      571.84     56.64 o
  -8   8  14      534.21      631.69     53.48 o
  -7   8  14       13.50      -34.39     37.55 o
  -6   8  14       15.49      -24.13     40.87 o
  -5   8  14     6686.81     6638.28     79.12 o
  -4   8  14      836.14      897.44     32.08 o
  -3   8  14     3214.60     3200.01     55.62 o
  -2   8  14       50.39        4.19     21.55 o
  -1   8  14      900.14      903.83     35.20 o
   0   8  14       50.14       32.71     19.40 o
   1   8  14      952.66     1020.37     34.20 o
   2   8  14     7872.19     7902.43     89.06 o
   3   8  14      155.33      133.50     27.00 o
   4   8  14      735.87      668.29     40.22 o
   5   8  14        4.56       -2.91     36.39 o
   6   8  14        0.38      -47.41     47.41 o
   7   8  14      311.40      275.97     62.01 o
   8   8  14        3.13       10.98     60.15 o
   9   8  14       13.07      -68.59     68.59 o
  10   8  14       93.62       54.73     73.90 o
  11   8  14     1320.44     1266.13    123.59 o
 -12   9  14      361.17      332.69     94.47 o
 -11   9  14       84.08       65.06     72.29 o
 -10   9  14      890.07      874.42     84.51 o
  -9   9  14     1048.19      869.64     67.00 o
  -8   9  14     5269.69     5140.45    103.73 o
  -7   9  14     7161.90     6878.01    106.69 o
  -6   9  14     2897.17     2838.59     64.26 o
  -5   9  14     3066.69     3060.47     60.88 o
  -4   9  14     1236.63     1274.72     46.12 o
  -3   9  14     1977.55     1920.41     46.00 o
  -2   9  14      250.58      223.68     28.89 o
  -1   9  14     4625.20     4758.99     58.09 o
   0   9  14      630.32      648.02     26.34 o
   1   9  14     5233.75     5059.39     61.29 o
   2   9  14     2047.26     2145.18     43.32 o
   3   9  14     4658.40     4691.60     72.25 o
   4   9  14       53.67       34.84     44.72 o
   5   9  14     4213.37     4143.08    106.48 o
   6   9  14        4.56      -49.46     49.46 o
   7   9  14     1312.34     1337.95     80.04 o
   8   9  14      184.84      179.92     62.93 o
   9   9  14      298.60      230.39     84.82 o
  10   9  14        7.19      -44.05     84.67 o
 -12  10  14     1351.36     1339.39    274.75 o
 -11  10  14        2.75       10.87     70.12 o
 -10  10  14     2657.87     2756.51    118.31 o
  -9  10  14       20.68       -0.73     54.23 o
  -8  10  14      145.38      189.01     57.76 o
  -7  10  14        3.12       25.62     49.09 o
  -6  10  14      635.30      581.76     45.74 o
  -5  10  14       47.03       77.50     40.62 o
  -4  10  14      362.84      412.11     31.29 o
  -3  10  14      303.74      231.79     26.50 o
  -2  10  14      181.01      205.33     24.01 o
  -1  10  14      581.77      682.41     27.06 o
   0  10  14      234.77      252.64     21.84 o
   1  10  14      484.29      522.53     34.22 o
   2  10  14       11.32       -7.05     19.37 o
   3  10  14     5251.33     5216.56     84.25 o
   4  10  14       41.10       38.67     41.04 o
   5  10  14     3948.89     3972.02    104.03 o
   6  10  14     1058.55      985.54     69.33 o
   7  10  14       63.12        1.75     54.11 o
   8  10  14       11.54       31.07     67.51 o
   9  10  14     1581.86     1957.72    110.35 o
  10  10  14       71.56      -37.47     95.37 o
 -11  11  14      409.14      339.60    109.74 o
 -10  11  14       14.25        7.49     76.62 o
  -9  11  14      111.39      124.91     58.56 o
  -8  11  14      153.69      107.85     56.66 o
  -7  11  14      381.33      404.25     57.60 o
  -6  11  14     1658.59     1640.71     77.66 o
  -5  11  14     4191.14     4326.14     84.35 o
  -4  11  14     3412.44     3308.65     73.93 o
  -3  11  14     2679.84     2533.85     66.67 o
  -2  11  14      638.00      663.28     28.35 o
  -1  11  14     1499.40     1493.18     35.15 o
   0  11  14     4661.87     4414.60     69.74 o
   1  11  14      585.68      539.06     25.33 o
   2  11  14      325.26      306.72     23.51 o
   3  11  14     1205.14     1464.83     62.27 o
   4  11  14       65.87       50.90     38.81 o
   5  11  14       25.32       17.70     44.61 o
   6  11  14      172.65      172.02     60.14 o
   7  11  14      478.01      493.81     66.18 o
   8  11  14     2639.29     2639.38    115.36 o
   9  11  14      398.59      535.21     83.78 o
  10  11  14       57.66       31.38     73.79 o
 -11  12  14      359.82      220.24     98.61 o
 -10  12  14      766.59      868.07    115.16 o
  -9  12  14     1114.42     1003.88     83.25 o
  -8  12  14       76.83      121.49     56.26 o
  -7  12  14      114.07      133.96     53.55 o
  -6  12  14      229.04      295.10     56.70 o
  -5  12  14     1589.21     1619.92     64.47 o
  -4  12  14     2257.55     2115.91     69.12 o
  -3  12  14     1481.91     1342.29     56.20 o
  -2  12  14      286.98      273.08     32.70 o
  -1  12  14       86.34       64.79     31.32 o
   0  12  14     7319.41     7463.87    144.69 o
   1  12  14        6.05       40.41     46.09 o
   2  12  14      371.24      375.78     14.71 o
   3  12  14     1209.49     1220.76     45.35 o
   4  12  14        1.03       -6.24     32.22 o
   5  12  14     2237.97     2325.06     96.72 o
   6  12  14        8.15       34.49     50.61 o
   7  12  14      273.42       82.91     55.63 o
   8  12  14       13.73       -5.48     61.17 o
   9  12  14       22.63       75.54     72.10 o
 -11  13  14       23.11       70.51    142.98 o
 -10  13  14     1556.47     1585.69    131.79 o
  -9  13  14       14.42        4.42     74.37 o
  -8  13  14      737.26      725.75     81.85 o
  -7  13  14       54.29       67.21     51.77 o
  -6  13  14       38.58       31.01     48.54 o
  -5  13  14      311.28      336.29     51.34 o
  -4  13  14        3.41      -10.03     37.97 o
  -3  13  14     2881.90     3220.42     78.46 o
  -2  13  14      167.60      191.90     26.08 o
  -1  13  14     1041.00      991.38     64.38 o
   0  13  14      239.77      258.19     47.33 o
   1  13  14     1981.60     2137.99     81.45 o
   2  13  14      316.72      506.52     55.72 o
   3  13  14       15.74      -39.61     39.70 o
   4  13  14     2134.61     2085.79     60.07 o
   5  13  14       97.64       58.05     44.36 o
   6  13  14       58.56       -1.50     57.89 o
   7  13  14        4.15       64.38     60.78 o
   8  13  14      485.39      553.29     78.02 o
   9  13  14     1550.56     1765.47    115.38 o
 -10  14  14       17.30      -92.89    110.34 o
  -9  14  14      455.24      298.28     84.25 o
  -8  14  14      130.02       34.40     94.40 o
  -7  14  14      370.02      312.56     70.69 o
  -6  14  14     3610.90     3756.03    112.95 o
  -5  14  14       11.25       14.70     46.30 o
  -4  14  14       13.74      -39.59     39.59 o
  -3  14  14      339.01      418.41     41.27 o
  -2  14  14      324.93      445.04     56.64 o
  -1  14  14     9998.22    10115.29    162.52 o
   0  14  14     1105.13     1316.44     66.14 o
   1  14  14        0.03      -42.99     42.99 o
   2  14  14       80.74       91.71     49.05 o
   3  14  14      616.03      752.92     62.17 o
   4  14  14        0.55      -57.43     57.43 o
   5  14  14      225.51      173.85     42.74 o
   6  14  14     5049.36     5133.92    120.16 o
   7  14  14     1016.08     1211.12    148.03 o
   8  14  14      378.86      434.01    113.23 o
  -9  15  14     6564.98     7108.16    193.70 o
  -8  15  14      378.21      349.14     80.94 o
  -7  15  14      293.85      296.24     68.11 o
  -6  15  14      140.46      173.83     61.76 o
  -5  15  14      120.33      140.92     57.90 o
  -4  15  14       15.18      -41.95     41.95 o
  -3  15  14     1195.92     1266.22     52.33 o
  -2  15  14     4237.00     4401.76    110.39 o
  -1  15  14      356.58      407.62     64.74 o
   0  15  14       15.25       96.47     45.85 o
   1  15  14      187.88       89.12     46.46 o
   2  15  14       16.24       40.85     47.46 o
   3  15  14     3378.18     3578.25    119.81 o
   4  15  14     1032.00     1176.73     81.88 o
   5  15  14       14.10       13.26     77.23 o
   6  15  14       93.60       44.62     75.79 o
   7  15  14      408.55      415.23    122.91 o
   8  15  14        5.63      -59.13    113.39 o
  -9  16  14      127.25      302.62     87.11 o
  -8  16  14      247.33      136.10     74.61 o
  -7  16  14       15.43      -60.45     60.45 o
  -6  16  14      541.81      700.78     98.26 o
  -5  16  14      619.17      610.02     66.02 o
  -4  16  14     1440.21     1649.47     95.58 o
  -3  16  14      854.64      965.57     81.44 o
  -2  16  14      704.45      748.49    117.76 o
  -1  16  14     1257.13     1373.77     91.76 o
   0  16  14      240.31      246.38     61.09 o
   1  16  14       25.50       80.92     59.91 o
   2  16  14      156.61      166.29     64.60 o
   3  16  14     1359.83     1297.81     89.97 o
   4  16  14     1589.93     1627.78    119.20 o
   5  16  14       48.18      -23.37    118.72 o
   6  16  14        3.74      -41.31    101.33 o
   7  16  14       20.87       71.41    169.21 o
  -8  17  14       84.42      138.24     76.68 o
  -7  17  14      680.21      794.06     83.44 o
  -6  17  14     2187.99     2116.46    138.08 o
  -5  17  14     1038.29     1070.25    103.45 o
  -4  17  14     3593.49     3816.05    155.24 o
  -3  17  14     4344.70     4038.71    207.95 o
  -2  17  14     3867.01     3817.30    138.13 o
  -1  17  14      996.18      813.87     86.02 o
   0  17  14     1564.02     1632.50     93.39 o
   1  17  14        7.54      -59.00     59.00 o
   2  17  14     1320.42     1268.53     87.65 o
   3  17  14      241.13      203.33     89.90 o
   4  17  14      160.28      137.28     65.88 o
   5  17  14     1268.21     1580.81    227.38 o
   6  17  14      123.99      140.81    114.26 o
  -7  18  14      911.54     1040.74    139.88 o
  -6  18  14       68.98       72.53     85.36 o
  -5  18  14       12.39      -13.64    101.02 o
  -4  18  14      579.20      680.26     92.33 o
  -3  18  14     1184.92     1090.76     91.86 o
  -2  18  14       24.56       57.08     69.54 o
  -1  18  14      952.10      968.10     85.10 o
   0  18  14     2928.91     3125.28    128.13 o
   1  18  14      151.16      178.03     66.13 o
   2  18  14     1478.87     1269.18     89.37 o
   3  18  14      359.20      427.58     74.42 o
   4  18  14      224.93      127.13     73.11 o
   5  18  14      268.29      231.21    102.56 o
   6  18  14      285.57      232.53    103.80 o
  -6  19  14      902.35      713.26     97.82 o
  -5  19  14      153.44       29.68    129.05 o
  -4  19  14       42.73       82.42     96.43 o
  -3  19  14      406.61      498.50     95.13 o
  -2  19  14      729.17      623.46     80.26 o
  -1  19  14      144.76      286.13     65.20 o
   0  19  14     1158.20     1166.42     88.03 o
   1  19  14      221.98      236.88     68.07 o
   2  19  14       28.70       78.45     68.99 o
   3  19  14      162.46      125.69     72.76 o
   4  19  14     1834.20     1980.89    115.98 o
  -5  20  14       86.59       20.12     81.90 o
  -4  20  14        7.21       -3.15     86.79 o
  -3  20  14      221.95      416.31     88.45 o
  -2  20  14        0.63       20.50     98.07 o
  -1  20  14     3195.87     2939.43    122.00 o
   0  20  14       88.46       67.72     65.24 o
   1  20  14       11.88       23.85     69.44 o
   2  20  14     1071.60     1049.24     94.78 o
   3  20  14        4.96       -8.66     74.18 o
  -2  21  14      522.91      552.41     90.72 o
  -1  21  14     1203.97     1279.21     95.85 o
   0  21  14        1.45      -63.81     63.81 o
   1  21  14      584.22      601.14     86.71 o
 -13   1  15       45.31       11.47     71.33 o
 -12   1  15      407.77      459.89     72.24 o
 -11   1  15      322.94      342.73     65.83 o
 -10   1  15      902.91      823.62     66.72 o
  -9   1  15       21.32      -17.64     42.97 o
  -8   1  15     6149.33     6160.53     95.55 o
  -7   1  15      433.62      292.23     36.58 o
  -6   1  15     4693.13     5091.28     83.77 o
  -5   1  15      433.32      326.59     20.73 o
  -4   1  15       26.67       24.71     18.04 o
  -3   1  15       14.99       63.13     21.39 o
  -2   1  15    14482.86    14241.24    110.19 o
  -1   1  15       41.00       18.30     16.97 o
   0   1  15    22081.31    23277.14    173.97 o
   1   1  15     2130.22     2067.97     46.37 o
   2   1  15      184.92      222.44     30.11 o
   3   1  15      306.66      250.76     32.60 o
   4   1  15     2691.91     2516.86     64.46 o
   5   1  15      109.92       49.36     35.37 o
   6   1  15      159.34      165.36     60.41 o
   7   1  15      165.28      102.87     54.38 o
   8   1  15      262.31      160.19     66.79 o
   9   1  15     1038.51     1018.70     89.18 o
  10   1  15      882.39      794.65     94.47 o
  11   1  15      195.68       22.97     88.22 o
 -13   2  15        6.51       41.02     70.16 o
 -12   2  15       66.75      121.93     65.68 o
 -11   2  15       79.53       85.03     56.32 o
 -10   2  15       40.55       78.66     53.11 o
  -9   2  15      760.03      886.66     60.06 o
  -8   2  15       25.32      -39.81     39.81 o
  -7   2  15       14.18      -21.48     37.81 o
  -6   2  15        5.27       46.59     27.82 o
  -5   2  15     4129.63     4391.63     68.47 o
  -4   2  15        0.82        1.85     27.30 o
  -3   2  15      387.08      477.96     24.69 o
  -2   2  15     9265.85     9346.91     80.38 o
  -1   2  15     2713.72     2469.13     39.38 o
   0   2  15      108.79      118.96     18.31 o
   1   2  15     6050.78     6024.49     73.52 o
   2   2  15    16736.81    17079.84    146.48 o
   3   2  15     4899.37     4704.66     76.04 o
   4   2  15      939.89      895.06     38.40 o
   5   2  15      751.15      794.12     43.90 o
   6   2  15      244.96      169.41     62.39 o
   7   2  15    10395.70     9780.22    162.08 o
   8   2  15       62.76      105.91     52.54 o
   9   2  15       53.13      -20.43     66.05 o
  10   2  15      105.34      -69.98     69.98 o
  11   2  15     1767.10     1865.86    153.38 o
 -13   3  15     1265.57     1396.94    105.50 o
 -12   3  15      185.72      183.86     62.70 o
 -11   3  15      744.78      845.16     82.76 o
 -10   3  15      259.03      175.82     59.20 o
  -9   3  15        4.73      -41.97     41.97 o
  -8   3  15     3735.03     3414.62     83.13 o
  -7   3  15     1899.25     1856.56     64.65 o
  -6   3  15      391.78      503.52     37.25 o
  -5   3  15     3048.14     2932.54     70.34 o
  -4   3  15    18546.39    17125.34    149.18 o
  -3   3  15     4039.72     4044.81     63.46 o
  -2   3  15     1439.99     1548.19     34.02 o
  -1   3  15      110.04      276.34     21.35 o
   0   3  15      964.47     1149.64     32.54 o
   1   3  15        3.79       48.61     24.14 o
   2   3  15      506.17      411.93     28.66 o
   3   3  15        9.72       38.42     28.75 o
   4   3  15     1721.45     1689.82     48.11 o
   5   3  15     2487.67     2713.39     60.58 o
   6   3  15      682.58      640.27     55.58 o
   7   3  15     5560.10     5313.58    114.84 o
   8   3  15     4599.06     4505.68    157.75 o
   9   3  15     1749.39     1527.73    100.09 o
  10   3  15      222.56      129.48     85.89 o
  11   3  15        3.47      -44.52    127.58 o
 -13   4  15      242.81      292.09     76.85 o
 -12   4  15     3814.91     3774.16    128.05 o
 -11   4  15      738.37      830.01     84.46 o
 -10   4  15     1150.35     1177.62     69.22 o
  -9   4  15       65.53       -2.49     40.35 o
  -8   4  15       20.98       59.71     41.97 o
  -7   4  15      242.03      185.31     43.18 o
  -6   4  15     2955.23     2973.85     66.41 o
  -5   4  15    14119.23    13938.79    142.27 o
  -4   4  15      315.48      303.57     26.25 o
  -3   4  15      413.98      558.48     27.26 o
  -2   4  15      125.73       92.04     21.84 o
  -1   4  15    15325.67    15586.04    124.58 o
   0   4  15     3779.04     3532.98     49.24 o
   1   4  15     3259.15     3706.89     48.72 o
   2   4  15      750.04      988.28     36.94 o
   3   4  15     1066.67      942.87     35.14 o
   4   4  15        2.02       11.49     29.63 o
   5   4  15      436.89      439.16     39.51 o
   6   4  15       25.67        7.67     44.17 o
   7   4  15     4292.06     4503.65    112.04 o
   8   4  15       93.26      134.78     55.98 o
   9   4  15     1832.49     1926.52    117.14 o
  10   4  15        2.79      -79.88     79.88 o
  11   4  15       20.86       -1.61    105.66 o
 -13   5  15      994.22     1205.33    105.41 o
 -12   5  15       55.40      -49.96     70.16 o
 -11   5  15     3307.04     3416.11    112.63 o
 -10   5  15     3054.64     3061.69     95.62 o
  -9   5  15     1740.73     1756.91     68.48 o
  -8   5  15     1251.26     1279.18     59.86 o
  -7   5  15     2297.18     2209.65     77.57 o
  -6   5  15      533.29      418.70     44.95 o
  -5   5  15      450.39      356.47     36.47 o
  -4   5  15       12.16       -7.31     25.96 o
  -3   5  15      347.53      409.69     30.09 o
  -2   5  15     3330.70     3520.54     52.96 o
  -1   5  15     4229.25     4322.59     55.05 o
   0   5  15     3885.22     4015.86     52.45 o
   1   5  15     9393.29     8838.11     85.07 o
   2   5  15     4555.94     4774.66     63.54 o
   3   5  15     1322.50     1353.01     46.04 o
   4   5  15    18909.59    18822.07    181.68 o
   5   5  15      111.00      152.49     47.17 o
   6   5  15      543.39      477.30     53.16 o
   7   5  15       84.89       63.42     50.09 o
   8   5  15      350.19      198.48     78.67 o
   9   5  15      150.06       55.13     76.62 o
  10   5  15        3.22      -89.39    116.23 o
  11   5  15     1143.80      931.76    158.06 o
 -13   6  15     1033.39      890.04    126.59 o
 -12   6  15     4244.30     4230.54    165.45 o
 -11   6  15     1197.31     1001.21     80.03 o
 -10   6  15      241.87      228.67     59.62 o
  -9   6  15      153.55       82.04     48.69 o
  -8   6  15     1313.87     1270.75     63.02 o
  -7   6  15      251.70      196.84     42.66 o
  -6   6  15     2754.35     2689.46     72.74 o
  -5   6  15      878.71      786.03     42.25 o
  -4   6  15     3111.61     3209.15     82.64 o
  -3   6  15       44.55       75.41     23.46 o
  -2   6  15        2.55       38.63     23.24 o
  -1   6  15    14595.79    13827.82    119.78 o
   0   6  15      116.64      200.39     23.52 o
   1   6  15     6866.87     6172.66     71.99 o
   2   6  15      861.50      961.05     33.81 o
   3   6  15      406.86      440.62     32.32 o
   4   6  15     1820.83     1777.29     54.48 o
   5   6  15     1217.80     1325.10     57.22 o
   6   6  15       41.53      -42.17     42.17 o
   7   6  15      985.31      864.96     94.10 o
   8   6  15       79.60       30.69     75.14 o
   9   6  15     2424.38     2572.10    132.92 o
  10   6  15      334.37      114.58     85.34 o
  11   6  15        0.26     -130.14    130.14 o
 -12   7  15      844.49      850.93    105.43 o
 -11   7  15     1049.83      919.92     87.85 o
 -10   7  15      850.15      931.77     72.48 o
  -9   7  15       45.45      -30.09     46.53 o
  -8   7  15     2254.50     2109.52     73.54 o
  -7   7  15     4987.69     5086.10     92.97 o
  -6   7  15      156.87      114.08     41.78 o
  -5   7  15     4669.65     4471.13     75.75 o
  -4   7  15    16148.47    16220.15    146.99 o
  -3   7  15      310.73      379.32     26.66 o
  -2   7  15    13526.04    13674.67    125.17 o
  -1   7  15     1538.08     1535.02     36.83 o
   0   7  15        6.31        6.82     21.44 o
   1   7  15      117.08      162.28     24.15 o
   2   7  15      351.94      330.68     27.51 o
   3   7  15      125.91      152.52     28.59 o
   4   7  15     2177.47     2065.94     58.98 o
   5   7  15     1378.36     1274.19     68.22 o
   6   7  15      791.34      748.05     64.25 o
   7   7  15     3244.27     3398.81    108.30 o
   8   7  15     6418.28     6371.97    181.36 o
   9   7  15     2377.87     2491.10    131.93 o
  10   7  15     1299.19     1563.58    137.20 o
  11   7  15      124.96      -48.98     87.27 o
 -12   8  15      348.19      388.36     92.76 o
 -11   8  15     1353.35     1475.12    132.17 o
 -10   8  15     8399.01     8615.20    168.63 o
  -9   8  15     5180.02     5568.86    115.82 o
  -8   8  15     1892.66     1895.77     79.36 o
  -7   8  15     9519.21     9400.22    126.10 o
  -6   8  15       11.44       -3.99     40.29 o
  -5   8  15      933.70      856.73     44.15 o
  -4   8  15     2550.42     2455.30     46.90 o
  -3   8  15     4711.97     4902.97     67.54 o
  -2   8  15    14430.84    14610.73    131.16 o
  -1   8  15     1917.45     1670.77     45.05 o
   0   8  15        7.51       18.22     12.44 o
   1   8  15      654.92      762.52     33.59 o
   2   8  15     2169.83     2028.69     48.46 o
   3   8  15    14500.76    14166.32    136.07 o
   4   8  15     4807.62     4920.07     84.83 o
   5   8  15     2259.57     1993.09     79.47 o
   6   8  15       18.85       35.47     51.95 o
   7   8  15      206.40      225.06     62.01 o
   8   8  15      466.76      499.15     80.06 o
   9   8  15     5073.28     5804.17    182.26 o
  10   8  15     3900.72     3984.83    169.08 o
 -12   9  15      516.24      665.52    130.16 o
 -11   9  15     5106.83     5014.36    155.63 o
 -10   9  15      281.10      262.77     72.81 o
  -9   9  15      780.85      793.28     90.51 o
  -8   9  15       16.62       54.92     46.24 o
  -7   9  15      194.04      230.35     42.91 o
  -6   9  15      140.48      135.67     40.16 o
  -5   9  15      771.53      666.87     39.68 o
  -4   9  15      282.54      297.54     29.50 o
  -3   9  15      395.33      440.42     31.79 o
  -2   9  15     1356.26     1260.88     41.75 o
  -1   9  15     3679.93     3718.38     62.28 o
   0   9  15     1527.79     1460.83     36.84 o
   1   9  15     3925.04     3931.10     55.75 o
   2   9  15      932.60      927.35     33.69 o
   3   9  15     2092.83     2127.35     54.05 o
   4   9  15     2681.79     2831.13     81.90 o
   5   9  15     1836.96     1920.87     79.17 o
   6   9  15     1026.68     1126.82     69.57 o
   7   9  15      186.46      172.34     68.75 o
   8   9  15      926.61     1067.02     87.31 o
   9   9  15        5.53       37.78     88.42 o
  10   9  15      500.85      632.73    136.33 o
 -12  10  15     1915.99     2375.72    185.40 o
 -11  10  15      149.06       66.78     76.61 o
 -10  10  15       55.52       99.04     67.99 o
  -9  10  15     1304.38     1315.28     82.43 o
  -8  10  15     1152.94     1257.41     75.84 o
  -7  10  15      366.93      317.25     50.07 o
  -6  10  15     2013.59     1912.92     69.89 o
  -5  10  15       38.27       -0.59     33.63 o
  -4  10  15     1849.27     1883.39     55.89 o
  -3  10  15     4732.16     4850.72     69.01 o
  -2  10  15      625.44      597.38     32.61 o
  -1  10  15     5693.40     5618.85     69.86 o
   0  10  15     1238.23     1316.95     33.30 o
   1  10  15      133.03      162.31     20.86 o
   2  10  15      579.90      580.34     35.61 o
   3  10  15     8270.55     8275.50    128.34 o
   4  10  15     5525.97     5231.58    104.37 o
   5  10  15     1494.57     1323.41     66.30 o
   6  10  15     7424.57     7239.48    145.65 o
   7  10  15     1245.76     1317.67     90.16 o
   8  10  15      673.90      763.64     81.28 o
   9  10  15     1355.97     1639.46    127.49 o
  10  10  15      273.44      237.24    101.53 o
 -11  11  15      579.72      574.18    110.63 o
 -10  11  15     1484.03     1664.93    102.96 o
  -9  11  15      517.77      592.82     69.32 o
  -8  11  15     3367.13     3095.73    105.88 o
  -7  11  15     6069.06     5884.56    185.13 o
  -6  11  15      130.63      174.93     45.16 o
  -5  11  15     3240.90     3229.16     75.27 o
  -4  11  15     3631.92     3590.33     77.36 o
  -3  11  15     1462.69     1419.60     53.33 o
  -2  11  15      989.20      992.02     36.16 o
  -1  11  15     1505.21     1432.80     44.49 o
   0  11  15     2101.64     2004.40     59.61 o
   1  11  15       18.87       -4.42     27.25 o
   2  11  15     2046.28     1741.94     45.80 o
   3  11  15     1288.85     1308.37     51.44 o
   4  11  15      400.64      366.91     40.39 o
   5  11  15    10017.55    10008.17    161.48 o
   6  11  15      689.13      800.03     77.29 o
   7  11  15        6.62      -57.60     57.60 o
   8  11  15      229.21      214.57    103.20 o
   9  11  15      121.23      163.63     74.73 o
  10  11  15        9.03      -21.30    133.33 o
 -11  12  15      346.52      238.00    108.59 o
 -10  12  15      802.32      699.64    109.02 o
  -9  12  15        5.30      -32.40     68.04 o
  -8  12  15      854.80      766.68     70.32 o
  -7  12  15     2149.65     2238.64     90.45 o
  -6  12  15    10339.63    10766.21    214.84 o
  -5  12  15     1509.85     1760.71     74.13 o
  -4  12  15     3237.46     3294.41     92.97 o
  -3  12  15      952.96     1084.99     59.92 o
  -2  12  15      334.66      370.04     33.66 o
  -1  12  15       76.31      123.73     21.00 o
   0  12  15     6328.92     6656.24     93.65 o
   1  12  15       70.65       -1.27     21.73 o
   2  12  15      525.88      601.59     43.90 o
   3  12  15       54.05       46.73     28.20 o
   4  12  15     2026.12     1760.86     65.25 o
   5  12  15     4498.81     4675.46    111.63 o
   6  12  15     4508.33     4893.97    116.38 o
   7  12  15     2882.84     3211.91    121.08 o
   8  12  15        2.72      -64.41     64.41 o
   9  12  15       79.86       14.63     80.07 o
 -10  13  15     1005.58      965.61    120.16 o
  -9  13  15      257.07      300.07     79.19 o
  -8  13  15     1270.43     1167.08    132.80 o
  -7  13  15      167.83      171.49     56.25 o
  -6  13  15      496.61      571.63     59.72 o
  -5  13  15      824.73      879.59     61.49 o
  -4  13  15      134.03      163.67     44.15 o
  -3  13  15     1080.16     1120.46     53.06 o
  -2  13  15     1953.97     1926.87     60.19 o
  -1  13  15       16.36       54.34     47.35 o
   0  13  15     1350.81     1395.54     67.30 o
   1  13  15      383.46      360.82     52.45 o
   2  13  15       11.29       -1.39     46.87 o
   3  13  15      599.52      582.70     34.41 o
   4  13  15       10.38       -2.40     44.08 o
   5  13  15     1126.36      934.46     64.89 o
   6  13  15       41.70       -2.76     53.77 o
   7  13  15      656.05      613.43     75.41 o
   8  13  15     2305.86     2334.38    115.82 o
   9  13  15        9.16       42.15     80.73 o
 -10  14  15       12.10      -95.45     95.45 o
  -9  14  15      901.27      990.92     95.48 o
  -8  14  15      772.10      682.75     85.21 o
  -7  14  15       23.00       59.40     88.19 o
  -6  14  15       13.29       33.01     54.76 o
  -5  14  15      179.70       95.23     48.58 o
  -4  14  15      918.86     1067.21     65.65 o
  -3  14  15      776.61      811.97     49.09 o
  -2  14  15        1.03       -7.82     30.91 o
  -1  14  15       59.19      123.64     50.46 o
   0  14  15     1249.85     1292.93     66.08 o
   1  14  15       88.94      158.34     48.71 o
   2  14  15        0.84        7.26     49.59 o
   3  14  15     1645.80     1734.96     83.20 o
   4  14  15     1880.98     1783.78     91.46 o
   5  14  15     2026.10     1930.48     99.33 o
   6  14  15       18.74      -25.65     48.77 o
   7  14  15       88.05      -17.90     82.63 o
   8  14  15      348.65      458.81     81.31 o
  -9  15  15       88.84       99.41     90.19 o
  -8  15  15      310.75      261.42    104.56 o
  -7  15  15      549.62      563.54     89.56 o
  -6  15  15      482.68      429.94     87.54 o
  -5  15  15      297.44      163.30     67.89 o
  -4  15  15       13.23        4.58     53.19 o
  -3  15  15      446.52      475.23     41.92 o
  -2  15  15        8.68      -50.01     50.01 o
  -1  15  15      922.65      889.61     71.55 o
   0  15  15     1372.44     1312.19     68.97 o
   1  15  15      436.49      546.04     57.50 o
   2  15  15      221.15      270.87     56.98 o
   3  15  15      139.27      260.49     58.57 o
   4  15  15      475.59      490.23     69.93 o
   5  15  15        2.72      -19.42     67.78 o
   6  15  15      442.90      526.74     98.89 o
   7  15  15     1311.23     1156.72    197.98 o
   8  15  15        6.81      -59.53    123.01 o
  -9  16  15     1556.08     1508.96    144.88 o
  -8  16  15       82.24       40.61     75.22 o
  -7  16  15      528.70      518.32    119.11 o
  -6  16  15      641.70      713.71     75.08 o
  -5  16  15      184.55      149.26     57.47 o
  -4  16  15        8.40       21.12     46.73 o
  -3  16  15     4737.03     4949.70    180.77 o
  -2  16  15     1486.55     1309.35     93.23 o
  -1  16  15      188.09      152.70     92.92 o
   0  16  15       45.76       52.21     58.14 o
   1  16  15      449.87      417.12     74.06 o
   2  16  15      693.30      665.41     75.02 o
   3  16  15      129.98      124.09     70.35 o
   4  16  15      453.64      352.83     78.98 o
   5  16  15       99.48       20.52     87.34 o
   6  16  15        9.09      -36.07    100.25 o
   7  16  15      119.60       -1.41    147.24 o
  -8  17  15        2.14      -51.46     98.05 o
  -7  17  15      418.79      449.44     79.40 o
  -6  17  15       57.99       -1.37     63.21 o
  -5  17  15       17.17      -38.15     80.45 o
  -4  17  15      170.85       80.68    130.15 o
  -3  17  15     1544.18     1450.08    110.56 o
  -2  17  15      238.36      247.15     70.64 o
  -1  17  15       11.36       61.54     76.16 o
   0  17  15      783.05      679.70     74.91 o
   1  17  15       42.66      120.80     66.42 o
   2  17  15       22.14       50.67     66.45 o
   3  17  15       24.07        7.94     63.96 o
   4  17  15       52.56       19.36     70.97 o
   5  17  15       81.79      131.93    135.86 o
   6  17  15      784.02      793.41    195.44 o
  -7  18  15       10.87      -66.79     66.79 o
  -6  18  15      177.72      114.96    121.30 o
  -5  18  15       62.80      -73.15     73.15 o
  -4  18  15       94.59      103.54     78.45 o
  -3  18  15      195.09      231.83     84.55 o
  -2  18  15     1120.75     1143.47     94.66 o
  -1  18  15      110.70      230.88     68.78 o
   0  18  15     1151.06     1155.86     84.87 o
   1  18  15       97.03       97.61     65.52 o
   2  18  15       19.95       15.64     86.82 o
   3  18  15       10.89       23.30     71.45 o
   4  18  15      413.12      275.48     79.10 o
   5  18  15      669.26      598.55    126.88 o
  -6  19  15        1.25       81.82     89.56 o
  -5  19  15      232.23      216.14    147.85 o
  -4  19  15      187.90       42.87     94.18 o
  -3  19  15      402.24      513.53     94.18 o
  -2  19  15      102.52      -32.37     81.67 o
  -1  19  15       73.47       50.01     63.71 o
   0  19  15        9.22      -38.92     65.87 o
   1  19  15      158.74      100.56     67.30 o
   2  19  15     1093.77     1008.07     93.31 o
   3  19  15      442.91      308.13     81.47 o
   4  19  15      180.62      199.14     85.48 o
  -4  20  15      216.82       71.87    117.98 o
  -3  20  15      338.96      315.58     95.88 o
  -2  20  15      374.26      440.94     78.27 o
  -1  20  15       73.57       98.41     68.16 o
   0  20  15      533.57      622.65    104.72 o
   1  20  15        0.20       47.04     71.63 o
   2  20  15        0.03      -49.32     73.07 o
 -13   0  16     1680.73     1810.38    142.54 o
 -12   0  16       26.03      162.67     85.67 o
 -11   0  16      639.02      455.61    157.07 o
 -10   0  16      672.19      570.39     92.15 o
  -9   0  16      722.60     1037.30    100.51 o
  -8   0  16        9.17      -37.24     62.73 o
  -7   0  16     6896.79     6810.42    119.94 o
  -6   0  16     6950.36     6450.51    108.53 o
  -5   0  16        6.88       66.58     32.48 o
  -4   0  16     4579.17     4357.50     94.06 o
  -3   0  16    10371.72     9968.35    136.23 o
  -2   0  16     5553.19     5480.06     85.35 o
  -1   0  16      544.03      484.58     37.65 o
   0   0  16     2754.02     3035.37     67.77 o
   1   0  16     5641.54     6124.02    127.06 o
   2   0  16     4178.99     4474.53    109.21 o
   3   0  16       32.24       44.96     46.64 o
   4   0  16     8293.22     8441.47    148.31 o
   5   0  16      793.40      902.08     62.62 o
   6   0  16      621.08      725.02     82.77 o
   7   0  16     7722.29     7976.90    231.54 o
   8   0  16      955.33      899.25    117.09 o
   9   0  16     1146.09     1247.35    126.29 o
  10   0  16     1854.83     2091.79    160.70 o
  11   0  16      172.60      188.51    114.71 o
 -13   1  16      125.85       43.96     72.59 o
 -12   1  16     1324.20     1334.44     83.77 o
 -11   1  16       76.48       97.92     61.48 o
 -10   1  16       25.73      -12.74     54.63 o
  -9   1  16       39.50       24.24     53.01 o
  -8   1  16      441.78      324.84     45.14 o
  -7   1  16     3017.48     3014.44     72.61 o
  -6   1  16        0.78      -11.36     29.24 o
  -5   1  16      126.58      165.95     25.24 o
  -4   1  16      380.52      248.33     25.83 o
  -3   1  16       62.14        9.60     22.46 o
  -2   1  16      375.04      332.26     23.05 o
  -1   1  16    12228.27    11806.88     93.66 o
   0   1  16       23.85       28.60     21.86 o
   1   1  16      273.48      316.27     32.45 o
   2   1  16    18113.55    17877.01    179.00 o
   3   1  16     6609.84     6229.90     82.91 o
   4   1  16      139.57      147.65     34.52 o
   5   1  16     1011.62      999.74     45.98 o
   6   1  16     1389.04     1269.01     67.24 o
   7   1  16        7.42        2.71     55.03 o
   8   1  16      614.69      642.55     77.03 o
   9   1  16      920.19      903.09    117.09 o
  10   1  16        7.11     -108.47    109.11 o
  11   1  16        4.23      -96.20    105.84 o
 -13   2  16      606.80      577.25     78.86 o
 -12   2  16      936.40     1180.22     87.84 o
 -11   2  16     2727.02     2813.72    106.41 o
 -10   2  16      301.21      140.47     58.89 o
  -9   2  16     5807.72     5672.58    120.01 o
  -8   2  16       59.92       28.62     41.15 o
  -7   2  16       85.01       94.38     39.54 o
  -6   2  16     4436.59     4401.97     92.82 o
  -5   2  16      400.32      507.40     26.31 o
  -4   2  16      529.99      453.21     34.74 o
  -3   2  16     1185.98     1440.45     36.24 o
  -2   2  16      785.74      854.40     27.09 o
  -1   2  16      305.14      246.87     21.89 o
   0   2  16     2268.07     2222.77     46.04 o
   1   2  16    10305.81    10472.09    106.91 o
   2   2  16      583.06      687.70     29.00 o
   3   2  16     2588.66     2618.82     53.16 o
   4   2  16     1082.97     1070.42     50.31 o
   5   2  16      404.29      394.03     46.02 o
   6   2  16     1851.47     1887.52     75.20 o
   7   2  16     6890.21     7356.56    174.02 o
   8   2  16     3007.01     3010.93    116.78 o
   9   2  16      676.34      762.61    103.97 o
  10   2  16       33.05       -2.83    137.66 o
  11   2  16        4.54      -69.09    104.72 o
 -13   3  16       25.99       13.54     74.77 o
 -12   3  16       50.33       -5.67     79.06 o
 -11   3  16        2.66       44.55     56.43 o
 -10   3  16      331.98      280.79     61.25 o
  -9   3  16      254.85       83.58     46.64 o
  -8   3  16       76.02       -3.29     39.88 o
  -7   3  16      903.32      735.39     49.81 o
  -6   3  16     1756.65     1590.25     50.32 o
  -5   3  16     4115.28     4147.82     60.66 o
  -4   3  16     4790.99     4446.76     73.55 o
  -3   3  16      773.59      647.38     32.33 o
  -2   3  16      872.80      895.10     29.15 o
  -1   3  16      242.31      219.14     22.00 o
   0   3  16        3.55       11.67     19.37 o
   1   3  16      288.85      306.12     28.63 o
   2   3  16     7015.92     6916.76     84.51 o
   3   3  16     5732.30     5742.46     74.79 o
   4   3  16     3715.64     3718.15     89.37 o
   5   3  16      743.38      790.00     56.12 o
   6   3  16     3481.18     3583.76     84.44 o
   7   3  16        0.06      -39.29     46.79 o
   8   3  16     1755.37     1864.76    175.17 o
   9   3  16     3218.02     3047.61    130.26 o
  10   3  16      424.48      219.52     88.30 o
  11   3  16       15.72     -118.51    146.16 o
 -13   4  16      132.26      194.56    107.69 o
 -12   4  16     1426.78     1378.08     88.21 o
 -11   4  16     3546.46     3202.06    110.60 o
 -10   4  16      510.05      478.86     65.39 o
  -9   4  16      198.40      179.37     47.03 o
  -8   4  16      437.36      409.44     45.39 o
  -7   4  16     7438.90     7257.75    112.86 o
  -6   4  16     3277.47     3398.31     71.72 o
  -5   4  16    15529.36    15535.64    144.93 o
  -4   4  16      920.52     1033.72     48.35 o
  -3   4  16     6411.71     6783.42     79.94 o
  -2   4  16     5313.84     5129.31     63.07 o
  -1   4  16     2683.10     2937.52     47.83 o
   0   4  16       67.93        5.16     23.12 o
   1   4  16     2516.87     2251.21     49.97 o
   2   4  16     9320.58     9251.09    101.43 o
   3   4  16      388.12      417.19     39.62 o
   4   4  16       93.67       86.90     28.67 o
   5   4  16     3078.94     3056.39     96.18 o
   6   4  16      819.79      849.49     51.79 o
   7   4  16     1445.63     1332.75     99.40 o
   8   4  16      970.98      928.48     89.67 o
   9   4  16       56.02       70.33     82.64 o
  10   4  16      467.50      323.33    108.12 o
  11   4  16      396.65      223.00    103.95 o
 -13   5  16       47.12      -84.54     84.54 o
 -12   5  16        1.67      -80.11     86.41 o
 -11   5  16     1567.52     1388.10     85.79 o
 -10   5  16      312.75      406.24     65.24 o
  -9   5  16       59.94       34.22     49.83 o
  -8   5  16     3194.07     3283.52     86.41 o
  -7   5  16      294.07      268.88     39.17 o
  -6   5  16     2766.00     2566.00     75.31 o
  -5   5  16      325.13      349.83     37.41 o
  -4   5  16     5751.18     5970.94     74.20 o
  -3   5  16     1507.56     1645.46     42.26 o
  -2   5  16     1516.30     1620.19     40.80 o
  -1   5  16     1328.41     1338.71     40.33 o
   0   5  16     4134.41     4002.48     78.91 o
   1   5  16      487.12      578.64     26.37 o
   2   5  16      108.94       87.42     26.84 o
   3   5  16     1943.96     2065.41     48.91 o
   4   5  16       42.79      117.13     32.82 o
   5   5  16      607.23      609.30     48.32 o
   6   5  16     1536.66     1654.87     63.66 o
   7   5  16      323.83      384.51     62.00 o
   8   5  16      166.30      164.09     80.27 o
   9   5  16       71.37      109.07     84.04 o
  10   5  16      120.61       49.38    133.00 o
  11   5  16      228.41       80.54    113.04 o
 -12   6  16      303.27      357.67     84.73 o
 -11   6  16      735.35      651.41     72.29 o
 -10   6  16      252.11      216.26     58.94 o
  -9   6  16      642.81      559.67     57.29 o
  -8   6  16     7457.89     7213.69    122.66 o
  -7   6  16      678.42      557.32     51.26 o
  -6   6  16     1219.34     1189.88     56.84 o
  -5   6  16      135.51      149.88     30.13 o
  -4   6  16     2879.61     3026.22     55.03 o
  -3   6  16     6563.63     6372.39     74.53 o
  -2   6  16     3625.51     3674.59     56.68 o
  -1   6  16      717.33      751.57     31.78 o
   0   6  16      796.17      832.92     31.85 o
   1   6  16      807.69      814.88     30.42 o
   2   6  16     1348.47     1287.01     39.22 o
   3   6  16     1661.37     1561.64     46.20 o
   4   6  16    10317.01    10254.40    126.74 o
   5   6  16    12422.32    12166.41    154.27 o
   6   6  16       39.57       36.91     39.70 o
   7   6  16      323.93      282.72     64.82 o
   8   6  16      940.05      911.56     85.37 o
   9   6  16      393.34      406.32     88.14 o
  10   6  16      975.12     1113.99    108.52 o
  11   6  16       42.07      -46.98     88.83 o
 -12   7  16     1310.71     1549.77    119.69 o
 -11   7  16      643.63      617.98     83.61 o
 -10   7  16     3974.59     3835.43    111.93 o
  -9   7  16        3.11       62.28     47.49 o
  -8   7  16      272.42      328.06     48.58 o
  -7   7  16      568.70      546.31     46.66 o
  -6   7  16       10.14       72.59     41.13 o
  -5   7  16      511.59      488.74     36.95 o
  -4   7  16     2057.02     2212.50     49.44 o
  -3   7  16     7577.45     7633.36     86.85 o
  -2   7  16      177.95      263.77     28.27 o
  -1   7  16       90.71      146.66     24.91 o
   0   7  16        3.99       11.65     22.64 o
   1   7  16     1530.67     1369.13     38.28 o
   2   7  16      955.56      915.65     35.50 o
   3   7  16       79.93       80.25     30.04 o
   4   7  16     2270.34     2236.64     63.11 o
   5   7  16      700.36      786.38     49.01 o
   6   7  16       97.89       73.21     50.07 o
   7   7  16       34.72      -50.49     56.52 o
   8   7  16       50.61       17.59     69.98 o
   9   7  16      355.97      493.27    103.39 o
  10   7  16      411.82      453.39     96.45 o
 -12   8  16      217.45      112.78     86.48 o
 -11   8  16       85.45       39.27     75.68 o
 -10   8  16     1671.67     1764.48    110.95 o
  -9   8  16      193.52      137.93     50.07 o
  -8   8  16      127.19      158.63     47.15 o
  -7   8  16      153.12      214.85     42.84 o
  -6   8  16       57.41      -18.25     40.32 o
  -5   8  16     2634.98     2509.20     70.99 o
  -4   8  16      534.28      559.78     31.01 o
  -3   8  16      295.33      266.16     28.24 o
  -2   8  16     6122.04     6164.17     74.91 o
  -1   8  16     3015.98     2963.78     50.98 o
   0   8  16       33.02        5.27     22.03 o
   1   8  16      257.53      319.84     40.33 o
   2   8  16      285.08      329.69     28.66 o
   3   8  16     2054.26     2139.10     68.73 o
   4   8  16      167.59      234.82     41.91 o
   5   8  16     2753.22     2546.99    116.94 o
   6   8  16     4798.96     4815.31    118.91 o
   7   8  16     8353.32     8152.42    173.50 o
   8   8  16        4.75        5.12     80.16 o
   9   8  16      645.55      742.15     91.00 o
  10   8  16        1.65      -48.69     88.53 o
 -12   9  16        4.30     -109.07    109.07 o
 -11   9  16      152.38      226.22     85.32 o
 -10   9  16     1037.64     1105.02    123.15 o
  -9   9  16       97.68        8.57     52.61 o
  -8   9  16     1529.53     1498.90     74.28 o
  -7   9  16      158.87      201.26     46.32 o
  -6   9  16      588.05      656.29     47.94 o
  -5   9  16     2813.40     2666.82     72.04 o
  -4   9  16     3078.47     3069.16     68.23 o
  -3   9  16     1030.82     1114.37     39.49 o
  -2   9  16     1036.60      961.42     42.91 o
  -1   9  16     1223.10     1244.17     41.32 o
   0   9  16      105.43       86.39     23.81 o
   1   9  16       10.44       24.61     22.81 o
   2   9  16     2858.36     2739.01     56.79 o
   3   9  16      432.16      438.23     40.57 o
   4   9  16        0.92      -16.38     37.53 o
   5   9  16     1885.05     1675.14     68.59 o
   6   9  16       26.40       53.58     58.04 o
   7   9  16      151.33      181.28     64.97 o
   8   9  16      365.17      299.83     77.54 o
   9   9  16      755.52      757.99    110.90 o
  10   9  16        6.49     -108.64    108.64 o
 -11  10  16      110.44       67.17     85.84 o
 -10  10  16        1.85       20.08     62.52 o
  -9  10  16      537.77      561.29     69.91 o
  -8  10  16      320.73      284.79     54.94 o
  -7  10  16      460.74      562.49     55.55 o
  -6  10  16      122.24      106.91     43.97 o
  -5  10  16      951.35      948.23     56.18 o
  -4  10  16      714.89      729.00     42.49 o
  -3  10  16     6152.77     6050.61     88.50 o
  -2  10  16     1357.69     1235.43     41.23 o
  -1  10  16       13.62       56.73     23.83 o
   0  10  16    10072.89    10073.02    111.42 o
   1  10  16       74.27      104.03     28.16 o
   2  10  16      941.77     1024.37     46.85 o
   3  10  16      101.58      120.93     34.38 o
   4  10  16      572.22      473.27     43.48 o
   5  10  16       99.67       95.59     45.91 o
   6  10  16     1622.31     1608.51     88.93 o
   7  10  16      915.69      971.32     86.16 o
   8  10  16      911.60      968.50     89.58 o
   9  10  16      560.70      652.19     89.68 o
  10  10  16       16.31       14.81    153.73 o
 -11  11  16       75.56      -35.73    122.22 o
 -10  11  16      213.10      360.89     69.92 o
  -9  11  16       58.25       -2.61     60.19 o
  -8  11  16       12.87       21.80     53.98 o
  -7  11  16     3364.55     3236.20    115.59 o
  -6  11  16     1355.57     1359.61     79.05 o
  -5  11  16      316.78      216.51     43.53 o
  -4  11  16     2201.61     2116.68     64.09 o
  -3  11  16        0.35       21.83     34.67 o
  -2  11  16      425.85      391.59     38.35 o
  -1  11  16      861.00      940.07     40.54 o
   0  11  16     6415.52     6420.90     88.44 o
   1  11  16     6876.43     6885.11     88.96 o
   2  11  16        8.74       -8.56     29.37 o
   3  11  16      487.49      539.24     40.13 o
   4  11  16     4671.21     4809.36     93.19 o
   5  11  16       40.43       78.03     48.03 o
   6  11  16     2162.04     2353.15     95.64 o
   7  11  16      211.27      138.76     70.45 o
   8  11  16     1336.76     1447.02     97.97 o
   9  11  16      872.97      999.49    127.29 o
 -11  12  16      227.20      229.52    108.20 o
 -10  12  16     1172.81     1235.53    108.34 o
  -9  12  16      579.84      640.44     79.42 o
  -8  12  16      217.22      190.44     59.90 o
  -7  12  16     5105.29     4769.81    118.33 o
  -6  12  16        1.82       68.04     51.92 o
  -5  12  16        1.48       12.99     46.88 o
  -4  12  16     1153.39     1021.06     49.08 o
  -3  12  16      129.27      114.88     34.69 o
  -2  12  16      375.24      386.76     48.41 o
  -1  12  16     3790.97     3692.42     67.95 o
   0  12  16      373.27      422.52     29.87 o
   1  12  16       24.94        9.00     26.84 o
   2  12  16      312.79      392.21     30.35 o
   3  12  16     1750.38     1819.27     56.18 o
   4  12  16       70.09       35.13     36.19 o
   5  12  16       90.50      122.04     43.95 o
   6  12  16       73.54       77.71     53.63 o
   7  12  16        9.84      -12.00     61.65 o
   8  12  16      241.90      279.39     74.03 o
   9  12  16       65.66       11.99     75.50 o
 -10  13  16      107.21       41.10     98.81 o
  -9  13  16      182.13      198.98    142.82 o
  -8  13  16      100.03       41.83     67.16 o
  -7  13  16      326.97      211.10     65.75 o
  -6  13  16      406.03      396.63     58.06 o
  -5  13  16      101.66       23.74     48.01 o
  -4  13  16      234.86      245.02     47.46 o
  -3  13  16        3.83       -6.65     36.91 o
  -2  13  16       61.55       23.60     42.18 o
  -1  13  16     1078.98     1133.57     77.18 o
   0  13  16      712.42      750.73     58.79 o
   1  13  16       76.15       53.89     48.54 o
   2  13  16     3953.75     3812.07    107.96 o
   3  13  16      519.71      564.78     32.72 o
   4  13  16       34.12       34.46     45.98 o
   5  13  16      917.37      855.94     65.12 o
   6  13  16     3576.34     3520.40    136.32 o
   7  13  16      114.67      117.08     70.74 o
   8  13  16      193.21      230.62     74.58 o
 -10  14  16      535.55      482.77    103.95 o
  -9  14  16       31.25      -76.25     76.25 o
  -8  14  16       16.87       68.04     71.22 o
  -7  14  16      215.48      201.94     86.35 o
  -6  14  16     1463.97     1627.15     84.95 o
  -5  14  16     3630.37     3917.94    102.32 o
  -4  14  16      244.16      233.60     47.78 o
  -3  14  16      757.00      835.60     50.86 o
  -2  14  16      965.36      934.40     74.03 o
  -1  14  16       61.03       75.94     51.79 o
   0  14  16      307.26      543.19     57.81 o
   1  14  16      245.23      293.02     54.80 o
   2  14  16      706.85      866.18     67.98 o
   3  14  16        4.98      -32.24     52.93 o
   4  14  16      214.93       66.41     57.08 o
   5  14  16     2020.57     2186.02     91.35 o
   6  14  16      417.76      529.52     64.90 o
   7  14  16     1589.54     1804.54    129.62 o
   8  14  16      729.83      582.17    113.99 o
  -9  15  16      271.86      174.91     86.24 o
  -8  15  16      151.97       55.02     73.38 o
  -7  15  16        7.20      -69.00     69.00 o
  -6  15  16      421.42      444.99     75.30 o
  -5  15  16       25.21      -25.09     57.46 o
  -4  15  16     1778.87     1765.82     97.65 o
  -3  15  16     2206.80     2259.08     67.92 o
  -2  15  16      307.71      310.45     57.92 o
  -1  15  16     2425.26     2112.51     88.70 o
   0  15  16     2491.54     2625.24     89.10 o
   1  15  16       44.81       12.48     50.07 o
   2  15  16     1704.69     1681.82     83.48 o
   3  15  16      210.44      204.22     58.08 o
   4  15  16      164.63      110.33     58.26 o
   5  15  16       29.20       -1.88     71.59 o
   6  15  16      869.35      909.71    116.97 o
   7  15  16       92.70      -15.53    223.93 o
  -8  16  16      783.97      819.36     92.60 o
  -7  16  16      157.10      184.77    103.54 o
  -6  16  16       17.10       19.61     62.89 o
  -5  16  16       37.72       46.38     55.85 o
  -4  16  16      464.83      550.88     90.70 o
  -3  16  16     1531.00     1563.40    110.30 o
  -2  16  16     9750.49     9730.81    208.67 o
  -1  16  16       17.79       19.77     67.36 o
   0  16  16      168.98      207.18     65.29 o
   1  16  16       66.49       85.73     64.84 o
   2  16  16      276.51      277.09     69.57 o
   3  16  16     2258.89     2263.41    117.11 o
   4  16  16     1227.35     1251.97    112.87 o
   5  16  16     1020.45      912.99    177.26 o
   6  16  16      613.06      568.26    182.71 o
  -7  17  16      108.30      -57.54     89.03 o
  -6  17  16     1150.42     1238.92     85.85 o
  -5  17  16       33.69     -128.31    128.31 o
  -4  17  16      991.90      822.42     99.90 o
  -3  17  16      128.23      172.59    103.65 o
  -2  17  16     1048.19     1063.46    122.35 o
  -1  17  16      485.69      516.79     74.07 o
   0  17  16      325.91      294.80     70.67 o
   1  17  16     2125.63     2161.21    105.24 o
   2  17  16      576.65      611.69     80.25 o
   3  17  16     2144.15     2304.66    114.28 o
   4  17  16       30.00      -70.85     84.01 o
   5  17  16     1254.24     1391.32    125.15 o
   6  17  16     2549.67     2558.80    183.67 o
  -7  18  16        3.81     -148.16    148.16 o
  -6  18  16      298.45      278.59    127.20 o
  -5  18  16       50.54      203.61     87.01 o
  -4  18  16       46.93      159.66     81.86 o
  -3  18  16       11.08      105.17     85.91 o
  -2  18  16     2424.46     2461.04    135.14 o
  -1  18  16      107.53      154.89     94.82 o
   0  18  16      550.38      724.43     76.83 o
   1  18  16      985.80     1112.28     88.86 o
   2  18  16       48.56      -59.55     79.32 o
   3  18  16      973.76     1120.27     94.79 o
   4  18  16      752.89      918.12    124.04 o
   5  18  16      163.35      234.43    125.62 o
  -5  19  16      735.80      642.05    105.26 o
  -4  19  16      251.34      231.07     88.97 o
  -3  19  16      462.88      586.06    100.77 o
  -2  19  16     1382.07     1503.21    120.51 o
  -1  19  16     1097.96     1118.05    113.79 o
   0  19  16     2407.11     2421.91    115.17 o
   1  19  16       18.00      -63.89     63.89 o
   2  19  16      792.08      737.50     85.46 o
   3  19  16      754.26      662.00     96.19 o
  -3  20  16      208.14       98.55     90.22 o
  -2  20  16       30.46      109.50     94.55 o
  -1  20  16        5.86       46.56     77.76 o
   0  20  16      347.65      362.48     81.97 o
   1  20  16     2460.98     2250.54    137.86 o
   2  20  16      255.47      126.66     76.80 o
 -13   1  17      110.07      111.55     88.78 o
 -12   1  17     2756.60     2628.65    108.82 o
 -11   1  17      380.95      392.31     69.91 o
 -10   1  17      127.45       32.07     55.70 o
  -9   1  17       16.37       26.96     48.74 o
  -8   1  17        0.69       13.36     40.80 o
  -7   1  17     7096.18     7146.30    106.01 o
  -6   1  17     1394.54     1501.62     43.61 o
  -5   1  17      881.65      924.02     39.87 o
  -4   1  17      994.39      996.53     38.09 o
  -3   1  17      929.80      799.60     34.71 o
  -2   1  17      412.64      345.27     25.63 o
  -1   1  17     1434.01     1627.26     34.48 o
   0   1  17     2462.67     2483.81     48.71 o
   1   1  17     3501.38     3667.38     73.17 o
   2   1  17       30.50       65.21     34.49 o
   3   1  17     2164.84     2070.25     68.29 o
   4   1  17     1789.29     1637.87     54.89 o
   5   1  17      755.35      897.68     62.24 o
   6   1  17     3884.64     3793.14     97.63 o
   7   1  17       90.02       81.24     50.04 o
   8   1  17      211.60      138.87     66.16 o
   9   1  17     1140.44     1227.62     95.52 o
  10   1  17       83.43      -20.59     74.97 o
  11   1  17       50.46      -72.85     92.83 o
 -13   2  17      282.35      325.61     73.60 o
 -12   2  17      121.43       80.00     67.42 o
 -11   2  17      186.64       97.46     63.62 o
 -10   2  17     1309.00     1363.76     81.58 o
  -9   2  17     6240.86     6316.69    120.75 o
  -8   2  17      100.08       88.99     40.91 o
  -7   2  17     4339.41     4149.19     84.17 o
  -6   2  17       81.04       77.09     29.94 o
  -5   2  17      343.23      380.36     34.91 o
  -4   2  17     3319.68     3295.72     67.16 o
  -3   2  17      130.33      155.50     27.06 o
  -2   2  17      155.49      142.31     21.83 o
  -1   2  17     6216.26     5967.58     65.07 o
   0   2  17      804.21      759.49     33.28 o
   1   2  17     4433.03     4451.30     66.47 o
   2   2  17        0.65       31.96     19.74 o
   3   2  17    10358.37     9913.90    107.58 o
   4   2  17      980.09      992.54     50.07 o
   5   2  17       83.60       56.01     48.84 o
   6   2  17       17.59      -44.26     44.26 o
   7   2  17      178.10      161.46     54.62 o
   8   2  17      208.97       68.25     66.19 o
   9   2  17      501.71      387.72     76.12 o
  10   2  17      850.09      978.19    188.73 o
  11   2  17      511.67      404.04    107.16 o
 -13   3  17     1720.69     1958.24    105.21 o
 -12   3  17      618.62      658.82     78.12 o
 -11   3  17     1218.83     1286.59     83.51 o
 -10   3  17       37.36       67.87     57.64 o
  -9   3  17        2.33       33.45     49.44 o
  -8   3  17       53.83        6.56     41.28 o
  -7   3  17     6373.61     6121.23     97.09 o
  -6   3  17      134.97      111.21     34.98 o
  -5   3  17     1224.87     1335.26     42.65 o
  -4   3  17      894.49      766.33     41.31 o
  -3   3  17     3458.08     3520.80     55.19 o
  -2   3  17     1336.57     1329.60     35.63 o
  -1   3  17       49.88       13.86     21.79 o
   0   3  17     2316.21     2297.39     43.59 o
   1   3  17       45.22      100.65     27.37 o
   2   3  17    12964.94    12926.42    128.58 o
   3   3  17      983.07      928.59     36.32 o
   4   3  17     1172.13     1197.37     54.86 o
   5   3  17        0.53        1.40     44.71 o
   6   3  17      488.78      534.12     51.93 o
   7   3  17     1121.65     1216.53    100.47 o
   8   3  17     1677.74     1692.41     90.66 o
   9   3  17     1202.51     1299.74    155.52 o
  10   3  17       78.54      -53.47     85.08 o
  11   3  17      240.93      292.86    141.86 o
 -13   4  17        1.34       59.94     76.21 o
 -12   4  17       19.80       30.89     64.91 o
 -11   4  17      196.14       88.62     77.92 o
 -10   4  17        2.46        7.69     56.58 o
  -9   4  17      802.20      865.56     58.44 o
  -8   4  17     3035.57     3017.42     80.57 o
  -7   4  17       74.43       10.84     35.01 o
  -6   4  17      185.75      137.84     39.60 o
  -5   4  17     1091.70     1125.87     40.79 o
  -4   4  17     3245.22     3210.40     65.42 o
  -3   4  17     4648.78     4701.80     67.49 o
  -2   4  17      264.82      253.55     26.86 o
  -1   4  17      618.09      612.55     31.10 o
   0   4  17     4172.19     4006.58     56.77 o
   1   4  17      566.48      598.66     33.62 o
   2   4  17    10050.64     9366.63    104.45 o
   3   4  17       40.56       31.30     27.09 o
   4   4  17     1249.16     1251.97     51.55 o
   5   4  17       48.26       29.16     46.34 o
   6   4  17      100.16      128.08     49.30 o
   7   4  17     2457.46     2256.95     86.41 o
   8   4  17       15.10      -65.79     65.79 o
   9   4  17      272.29      208.06    112.54 o
  10   4  17      505.72      381.76     95.67 o
  11   4  17      993.03      936.45    172.32 o
 -12   5  17       47.41      151.79     89.19 o
 -11   5  17     1856.53     1950.82     93.20 o
 -10   5  17     3494.66     3767.59    118.51 o
  -9   5  17     2320.38     2175.31     76.23 o
  -8   5  17     3149.33     3281.34    101.41 o
  -7   5  17        3.28      -15.15     34.66 o
  -6   5  17     1235.38     1126.40     53.70 o
  -5   5  17     1064.26     1184.34     46.53 o
  -4   5  17     1949.05     2230.82     50.47 o
  -3   5  17    14437.93    14296.35    134.63 o
  -2   5  17     1284.22     1091.17     37.07 o
  -1   5  17       16.95       -8.43     23.01 o
   0   5  17     1565.92     1584.71     39.50 o
   1   5  17     1105.67     1050.26     31.93 o
   2   5  17    11245.98    10889.91    135.62 o
   3   5  17     1103.50     1104.52     41.00 o
   4   5  17     1959.21     2037.61     64.21 o
   5   5  17     5025.46     4902.34     97.95 o
   6   5  17      264.58      162.59     50.81 o
   7   5  17     1520.43     1489.61     82.15 o
   8   5  17     1780.43     1882.09    104.35 o
   9   5  17      873.06      908.67     91.02 o
  10   5  17     2045.87     1991.39    131.21 o
 -12   6  17     1177.01     1289.36    110.00 o
 -11   6  17      778.38      670.30     77.64 o
 -10   6  17       61.00      136.67     88.87 o
  -9   6  17     1932.02     1852.65     77.23 o
  -8   6  17     2717.78     2656.69     83.21 o
  -7   6  17     1080.93     1226.63     55.77 o
  -6   6  17      448.43      366.68     44.71 o
  -5   6  17     2656.36     2734.76     55.87 o
  -4   6  17    10680.49    10756.19    107.98 o
  -3   6  17       59.74       42.40     25.91 o
  -2   6  17     4021.87     3850.33     59.55 o
  -1   6  17      327.40      330.13     28.01 o
   0   6  17       70.36      127.44     25.31 o
   1   6  17     1499.01     1527.29     38.92 o
   2   6  17     2374.93     2235.48     49.01 o
   3   6  17      711.16      660.06     34.71 o
   4   6  17       75.55      148.13     41.30 o
   5   6  17     1198.80     1098.20     52.00 o
   6   6  17     1985.57     1858.00     90.72 o
   7   6  17      873.18      723.82     82.34 o
   8   6  17     2673.11     2614.84    118.03 o
   9   6  17      412.52      462.48     82.02 o
  10   6  17      259.58       41.99     85.32 o
 -12   7  17     2132.07     2139.43    134.91 o
 -11   7  17      458.27      370.22     81.85 o
 -10   7  17       20.78       59.57     54.90 o
  -9   7  17       98.23       91.42     53.01 o
  -8   7  17       24.18      -15.47     43.44 o
  -7   7  17      830.80      953.49     54.00 o
  -6   7  17     1623.38     1738.33     64.16 o
  -5   7  17      110.18      151.80     40.08 o
  -4   7  17     3529.63     3555.95     60.97 o
  -3   7  17      497.72      505.75     32.27 o
  -2   7  17      153.86      112.18     27.69 o
  -1   7  17     1641.47     1629.54     40.95 o
   0   7  17       94.23       85.94     25.27 o
   1   7  17      278.71      343.92     27.71 o
   2   7  17      176.72      156.11     29.06 o
   3   7  17       19.59       -1.13     29.88 o
   4   7  17     3211.15     3251.10     67.87 o
   5   7  17       44.79       33.16     46.74 o
   6   7  17       73.62       19.28     65.10 o
   7   7  17     2911.83     2752.68    117.11 o
   8   7  17      168.63      182.69     66.88 o
   9   7  17      387.07      532.95    132.14 o
  10   7  17      423.84      610.52    133.09 o
 -12   8  17      434.00      447.74    100.58 o
 -11   8  17     4202.15     4582.59    167.31 o
 -10   8  17       44.07       -2.01     57.66 o
  -9   8  17      974.30     1099.77    102.70 o
  -8   8  17     6850.27     7149.95    124.40 o
  -7   8  17     2159.58     2191.69     72.31 o
  -6   8  17     1804.57     1760.12     63.83 o
  -5   8  17     3085.22     2730.68     82.89 o
  -4   8  17      159.35      145.30     24.33 o
  -3   8  17     3138.36     3113.93     56.48 o
  -2   8  17     1635.48     1603.23     43.00 o
  -1   8  17     2164.75     2059.30     46.74 o
   0   8  17       11.81       13.58     27.53 o
   1   8  17      207.80      243.47     28.71 o
   2   8  17     1146.39     1195.00     39.92 o
   3   8  17     1598.82     1493.51     50.27 o
   4   8  17     7075.27     6861.06    111.83 o
   5   8  17      225.37      227.49     48.30 o
   6   8  17      291.47      146.00     63.87 o
   7   8  17      490.30      547.04     76.05 o
   8   8  17       40.40       39.98     64.88 o
   9   8  17        0.74      -70.83     70.83 o
  10   8  17      288.89      398.92    103.58 o
 -12   9  17     2831.72     3124.23    244.45 o
 -11   9  17     1204.60     1274.47    110.81 o
 -10   9  17       85.76      116.74     65.64 o
  -9   9  17      778.23      711.27     68.46 o
  -8   9  17     1025.97      948.52     64.86 o
  -7   9  17    16817.21    16092.74    203.29 o
  -6   9  17     3669.05     3602.78     85.09 o
  -5   9  17      753.68      765.70     48.52 o
  -4   9  17     4451.61     4283.99     76.55 o
  -3   9  17      391.21      277.44     37.57 o
  -2   9  17      204.50      271.79     28.28 o
  -1   9  17      214.43      110.91     27.52 o
   0   9  17      587.30      643.14     36.04 o
   1   9  17      100.08      159.71     34.99 o
   2   9  17        8.05       54.16     35.06 o
   3   9  17     2615.26     2545.30     67.31 o
   4   9  17      156.04      149.67     41.01 o
   5   9  17       84.50      149.25     54.36 o
   6   9  17     4811.60     5497.96    230.95 o
   7   9  17     1090.02     1184.27     89.70 o
   8   9  17      133.94       29.64     90.21 o
   9   9  17      407.76      510.95     95.20 o
  10   9  17      143.17       78.58     86.20 o
 -11  10  17     1263.73     1357.50    112.47 o
 -10  10  17      593.37      548.64     78.84 o
  -9  10  17      594.64      660.98     72.73 o
  -8  10  17     1746.66     1911.61     83.56 o
  -7  10  17     3375.68     3255.19     93.83 o
  -6  10  17     1137.04     1200.46     62.65 o
  -5  10  17     4057.52     4071.19    104.76 o
  -4  10  17       59.42       61.97     34.07 o
  -3  10  17     1011.18      952.08     47.95 o
  -2  10  17       50.73       89.67     37.19 o
  -1  10  17      200.63      187.72     34.37 o
   0  10  17     1277.61     1403.84     47.34 o
   1  10  17      116.90       94.39     33.50 o
   2  10  17      109.29      117.72     33.98 o
   3  10  17      140.60      167.87     34.84 o
   4  10  17      344.13      324.77     45.97 o
   5  10  17     3544.47     3347.87    103.84 o
   6  10  17      263.11      397.14     61.60 o
   7  10  17     2335.40     2268.27    107.78 o
   8  10  17     8225.90     8512.10    192.06 o
   9  10  17       15.50      -39.58     73.79 o
 -11  11  17       70.92       85.75    114.83 o
 -10  11  17     4098.39     4193.77    133.34 o
  -9  11  17      360.84      290.07     79.32 o
  -8  11  17       82.10      115.52     55.01 o
  -7  11  17      698.91      755.91     60.10 o
  -6  11  17      142.06      102.53     45.69 o
  -5  11  17        4.78       43.30     42.32 o
  -4  11  17        3.81      -42.12     42.12 o
  -3  11  17     6390.14     6446.88    101.43 o
  -2  11  17      157.26      193.66     35.15 o
  -1  11  17       15.90       32.04     32.18 o
   0  11  17       30.26       46.91     30.32 o
   1  11  17       19.43       45.44     30.11 o
   2  11  17     1504.21     1415.66     59.16 o
   3  11  17     3416.74     3334.89     74.93 o
   4  11  17      109.88       87.50     39.42 o
   5  11  17      123.25      116.35     56.01 o
   6  11  17      837.46      788.23     72.04 o
   7  11  17      304.74      300.05     71.39 o
   8  11  17       51.27       15.54     71.75 o
   9  11  17     1924.95     1927.30    116.77 o
 -10  12  17     1720.94     1788.29    197.22 o
  -9  12  17      412.78      346.01     75.53 o
  -8  12  17        3.60      -50.97     50.97 o
  -7  12  17       90.54      122.20     55.17 o
  -6  12  17     2138.48     2177.66     93.48 o
  -5  12  17     4688.32     4762.73    100.17 o
  -4  12  17       81.08      -14.06     37.60 o
  -3  12  17      788.48      868.73     46.48 o
  -2  12  17      421.69      518.18     49.96 o
  -1  12  17     1611.27     1536.15     49.47 o
   0  12  17        3.48      -24.63     24.63 o
   1  12  17     6401.68     7032.10     98.36 o
   2  12  17     2653.53     2590.90     61.04 o
   3  12  17      496.40      444.14     38.99 o
   4  12  17       17.31        6.57     38.48 o
   5  12  17      257.02      273.03     48.44 o
   6  12  17      864.42      792.29     69.92 o
   7  12  17      215.99      459.30     75.89 o
   8  12  17      862.33     1123.67     93.91 o
 -10  13  17        4.83      -84.23     84.23 o
  -9  13  17      759.88      527.55    106.13 o
  -8  13  17      167.78      172.81     67.90 o
  -7  13  17     1715.91     1661.91     81.85 o
  -6  13  17       27.59      -48.62     48.62 o
  -5  13  17       19.78       35.44     69.14 o
  -4  13  17     5526.09     5565.57    116.47 o
[truncated: 184,588 more chars]
